# Supplementary material for: Filtering of Data-Driven Gene Regulatory Networks Using Drosophila melanogaster as a Case Study
Source: Front Genet. 2021 Jul 28;12:649764. doi: 10.3389/fgene.2021.649764 (PMC8355599; doi:10.3389/fgene.2021.649764)
Supplement: Supplementary file 1 [file Table_1.XLSX]

## Sheet: 1500
genie3_1500uniq_sym.tsv					RefNet_1500_gffENCODE_chips_6.32_sym.tsv						T-test table used available at https://www.oreilly.com/library/view/introduction-to-linear/9780470542811/22_app-a.html#ap001-t003
#Shared TF	Average correlation	variance	number of pairs of genes	varience/number	#Shared TF	Average correlation	variance	number of pairs of genes	varience/number	T	degrees of freedom	significance level
2	0.32506	0.0649591	7949945	8.17101e-09	2	0.139739	0.0275347	6424447	4.28592e-09	1660.43	6424446	0.0005
3	0.391456	0.0714089	4119605	1.73339e-08	3	0.157619	0.0298522	4011279	7.44207e-09	1485.59	4011278	0.0005
4	0.429015	0.0746885	2188663	3.41251e-08	4	0.171837	0.0321738	2928056	1.09881e-08	1210.83	2188662	0.0005
5	0.439612	0.0765948	1130120	6.77758e-08	5	0.186713	0.0349342	2238874	1.56035e-08	875.825	1130119	0.0005
6	0.428307	0.0766861	566366	1.354e-07	6	0.202257	0.0383575	1805256	2.12477e-08	571.138	566365	0.0005
7	0.402386	0.0747037	286072	2.61136e-07	7	0.220659	0.042563	1513046	2.81307e-08	337.886	286071	0.0005
8	0.370242	0.0706881	145469	4.85933e-07	8	0.239151	0.0465273	1325951	3.50898e-08	181.611	145468	0.0005
9	0.334417	0.0658566	75444	8.7292e-07	9	0.257861	0.0502801	1205083	4.17233e-08	80.0492	75443	0.0005
10	0.305682	0.0607128	39413	1.54043e-06	10	0.273108	0.0526524	1116895	4.71418e-08	25.8529	39412	0.0005
11	0.278801	0.0572076	20463	2.79566e-06	11	0.289896	0.0547286	1039639	5.26419e-08	-6.57414	20462	0.0005
12	0.252869	0.053331	10785	4.94492e-06	12	0.302258	0.0561116	984545	5.69924e-08	-22.0833	10784	0.0005
13	0.234694	0.0497672	5597	8.89177e-06	13	0.313747	0.0569377	928212	6.13413e-08	-26.4199	5596	0.0005
14	0.206459	0.0462401	2913	1.58737e-05	14	0.325984	0.0583264	883507	6.60169e-08	-29.9378	2912	0.0005
15	0.199249	0.0426217	1483	2.87402e-05	15	0.33575	0.0590753	843738	7.00161e-08	-25.4308	1482	0.0005
16	0.19919	0.048646	741	6.56491e-05	16	0.344608	0.0594174	804541	7.38525e-08	-17.9374	740	0.0005
17	0.191981	0.0447006	433	0.000103235	17	0.349743	0.0595841	757421	7.86671e-08	-15.5212	432	0.0005
18	0.178776	0.0449762	198	0.000227152	18	0.353868	0.0595216	725547	8.20368e-08	-11.6153	197	0.0005
19	0.177647	0.0338271	124	0.000272799	19	0.35816	0.0593961	683038	8.69587e-08	-10.9275	123	0.0005
20	0.249049	0.0649227	51	0.00127299	20	0.362804	0.0592638	646974	9.16015e-08	-3.18817	50	0.0025
21	0.173538	0.0324714	24	0.00135298	21	0.366219	0.0590776	614869	9.60816e-08	-5.23818	23	0.0005
22	0.219906	0.0547972	18	0.00304429	22	0.369619	0.0590087	583139	1.01192e-07	-2.71339	17	0.01
23	0.155625	0.0415759	8	0.00519699	23	0.370599	0.0589478	548831	1.07406e-07	-2.98198	7	0.025
24	0.0783	0.00611763	7	0.000873947	24	0.374804	0.0585801	521771	1.12272e-07	-10.029	6	0.0005
25	0.3792	0.129847	6	0.0216412	25	0.376543	0.0586551	499154	1.17509e-07	0.018062	5	no
26	0.512575	0.0637504	4	0.0159376	26	0.378806	0.0585882	476794	1.22879e-07	1.0596	3	0.25
27	0.0525	0.00186624	2	0.00093312	27	0.379889	0.0584373	452447	1.29158e-07	-10.7168	1	0.05
28	0	0	0	0	28	0.38283	0.0581409	431582	1.34716e-07	-1043.03	-1	no
29	0.5507	0	1	0	29	0.386411	0.0579669	408606	1.41865e-07	436.185	0	no
30	0	0	0	0	30	0.386941	0.05796	391611	1.48004e-07	-1005.79	-1	no
31	0.0084	0	1	0	31	0.387779	0.0581572	374892	1.55131e-07	-963.217	0	no
32	0	0	0	0	32	0.386757	0.0577057	355452	1.62345e-07	-959.886	-1	no
33	0	0	0	0	33	0.385079	0.0575346	337492	1.70477e-07	-932.645	-1	no
34	0	0	0	0	34	0.385228	0.0573786	320649	1.78945e-07	-910.662	-1	no
35	0	0	0	0	35	0.387422	0.0573984	305603	1.8782e-07	-893.95	-1	no
36	0	0	0	0	36	0.388464	0.0572136	293351	1.95035e-07	-879.619	-1	no
37	0	0	0	0	37	0.390422	0.0569572	282154	2.01865e-07	-868.967	-1	no
38	0	0	0	0	38	0.390803	0.0569048	272375	2.08921e-07	-855.001	-1	no
39	0	0	0	0	39	0.391289	0.0567253	265746	2.13457e-07	-846.921	-1	no
40	0	0	0	0	40	0.392561	0.0567537	255452	2.2217e-07	-832.847	-1	no
41	0	0	0	0	41	0.391357	0.056402	244316	2.30857e-07	-814.52	-1	no
42	0	0	0	0	42	0.393513	0.0562128	236765	2.3742e-07	-807.607	-1	no
43	0	0	0	0	43	0.394381	0.0558424	228641	2.44236e-07	-798.014	-1	no
44	0	0	0	0	44	0.39546	0.0555233	220000	2.52379e-07	-787.183	-1	no
45	0	0	0	0	45	0.394702	0.0555262	209386	2.65186e-07	-766.468	-1	no
46	0	0	0	0	46	0.395495	0.055428	202592	2.73594e-07	-756.115	-1	no
47	0	0	0	0	47	0.396867	0.0553605	196164	2.82215e-07	-747.059	-1	no
48	0	0	0	0	48	0.397607	0.0552226	189860	2.9086e-07	-737.246	-1	no
					49	0.398308	0.0551979	184001	2.99987e-07		-1	no
					50	0.395902	0.0550354	178321	3.08631e-07		-1	no
					51	0.396261	0.0548585	171670	3.19558e-07		-1	no
					52	0.397389	0.0549124	166296	3.30209e-07		-1	no
					53	0.395951	0.0548228	161576	3.39301e-07		-1	no
					54	0.397774	0.054313	156503	3.47041e-07		-1	no
					55	0.398444	0.0538764	152538	3.532e-07		-1	no
					56	0.399558	0.053767	147323	3.6496e-07		-1	no
					57	0.398926	0.0534394	144198	3.70597e-07		-1	no
					58	0.396337	0.0536684	139667	3.8426e-07		-1	no
					59	0.396249	0.0533391	136511	3.90731e-07		-1	no
					60	0.395139	0.053773	133404	4.03084e-07		-1	no
					61	0.394942	0.0535335	130084	4.1153e-07		-1	no
					62	0.396256	0.0533472	126548	4.21557e-07		-1	no
					63	0.398037	0.0531803	123703	4.29903e-07		-1	no
					64	0.399168	0.0533186	121593	4.38501e-07		-1	no
					65	0.399194	0.0533564	119622	4.46042e-07		-1	no
					66	0.40245	0.0531998	117474	4.52864e-07		-1	no
					67	0.403146	0.0532076	114675	4.63986e-07		-1	no
					68	0.402197	0.0530965	112571	4.71671e-07		-1	no
					69	0.403619	0.0530565	108774	4.87769e-07		-1	no
					70	0.403039	0.0528128	107337	4.92028e-07		-1	no
					71	0.405019	0.0527348	105032	5.02083e-07		-1	no
					72	0.406613	0.0521993	102637	5.08582e-07		-1	no
					73	0.407584	0.0520547	100403	5.18457e-07		-1	no
					74	0.40653	0.0524948	98559	5.32623e-07		-1	no
					75	0.406823	0.0524965	97363	5.39184e-07		-1	no
					76	0.405739	0.0524259	95678	5.47941e-07		-1	no
					77	0.405963	0.0522371	94574	5.52341e-07		-1	no
					78	0.406356	0.0525472	92658	5.67109e-07		-1	no
					79	0.406412	0.0524349	89807	5.83862e-07		-1	no
					80	0.408193	0.0517592	88145	5.87205e-07		-1	no
					81	0.407079	0.051794	85676	6.04534e-07		-1	no
					82	0.409889	0.0518225	84375	6.14193e-07		-1	no
					83	0.411161	0.0512886	82473	6.21884e-07		-1	no
					84	0.409878	0.0512646	80851	6.34063e-07		-1	no
					85	0.411163	0.0511773	79130	6.46749e-07		-1	no
					86	0.411797	0.0513333	77737	6.60345e-07		-1	no
					87	0.412162	0.051104	76885	6.64681e-07		-1	no
					88	0.41041	0.0511665	75375	6.78826e-07		-1	no
					89	0.411123	0.0516118	74230	6.95296e-07		-1	no
					90	0.409132	0.0517032	72625	7.11921e-07		-1	no
					91	0.410996	0.0517285	71097	7.27576e-07		-1	no
					92	0.41168	0.051428	69433	7.40685e-07		-1	no
					93	0.412635	0.0511816	68432	7.47919e-07		-1	no
					94	0.410622	0.0514056	68043	7.55487e-07		-1	no
					95	0.41287	0.0517325	66302	7.80255e-07		-1	no
					96	0.4124	0.0513083	64903	7.90538e-07		-1	no
					97	0.414233	0.0512833	63698	8.05101e-07		-1	no
					98	0.414383	0.0509698	62997	8.09083e-07		-1	no
					99	0.412707	0.0521606	62063	8.40445e-07		-1	no
					100	0.4151	0.051603	61050	8.45258e-07		-1	no
					101	0.416641	0.0514713	60789	8.46721e-07		-1	no
					102	0.418513	0.0515472	60910	8.46285e-07		-1	no
					103	0.419796	0.0511928	59785	8.56281e-07		-1	no
					104	0.422049	0.0512775	59217	8.65925e-07		-1	no
					105	0.422412	0.0508862	59093	8.6112e-07		-1	no
					106	0.422046	0.0517099	58527	8.83522e-07		-1	no
					107	0.422797	0.0518723	58120	8.92503e-07		-1	no
					108	0.419755	0.0513396	57796	8.88289e-07		-1	no
					109	0.42168	0.0512079	55745	9.1861e-07		-1	no
					110	0.421309	0.0510949	55739	9.16681e-07		-1	no
					111	0.421321	0.0507817	54612	9.29863e-07		-1	no
					112	0.418409	0.0506433	53779	9.41692e-07		-1	no
					113	0.41951	0.0511365	51975	9.83867e-07		-1	no
					114	0.418707	0.0506817	51795	9.78506e-07		-1	no
					115	0.419408	0.0507133	50487	1.00448e-06		-1	no
					116	0.418157	0.0509749	50174	1.01596e-06		-1	no
					117	0.422046	0.0507125	50214	1.00993e-06		-1	no
					118	0.422326	0.0511079	49963	1.02291e-06		-1	no
					119	0.420268	0.0502516	48723	1.03137e-06		-1	no
					120	0.419124	0.0502797	47926	1.04911e-06		-1	no
					121	0.421401	0.0504575	47477	1.06278e-06		-1	no
					122	0.421747	0.0501792	46349	1.08264e-06		-1	no
					123	0.42505	0.0501977	45820	1.09554e-06		-1	no
					124	0.421769	0.0502114	45400	1.10598e-06		-1	no
					125	0.419019	0.0509371	44442	1.14615e-06		-1	no
					126	0.42175	0.0505075	43971	1.14865e-06		-1	no
					127	0.420624	0.0501283	42709	1.17372e-06		-1	no
					128	0.421404	0.0500479	42680	1.17263e-06		-1	no
					129	0.422993	0.0501927	41761	1.2019e-06		-1	no
					130	0.422382	0.0501169	40457	1.23877e-06		-1	no
					131	0.422186	0.050019	39658	1.26126e-06		-1	no
					132	0.425218	0.0499558	39368	1.26894e-06		-1	no
					133	0.424798	0.0500511	38730	1.29231e-06		-1	no
					134	0.4252	0.0499705	38210	1.30779e-06		-1	no
					135	0.424426	0.0505639	37156	1.36085e-06		-1	no
					136	0.424299	0.0501063	37075	1.35148e-06		-1	no
					137	0.425365	0.0500094	36608	1.36608e-06		-1	no
					138	0.422131	0.0503407	35491	1.41841e-06		-1	no
					139	0.423402	0.0502468	35494	1.41564e-06		-1	no
					140	0.426966	0.0503319	34940	1.44053e-06		-1	no
					141	0.425009	0.0502762	34517	1.45656e-06		-1	no
					142	0.427814	0.0500158	34003	1.47092e-06		-1	no
					143	0.428309	0.049237	33110	1.48707e-06		-1	no
					144	0.424985	0.0498278	32999	1.50998e-06		-1	no
					145	0.425744	0.0498795	33155	1.50443e-06		-1	no
					146	0.426384	0.0492538	32379	1.52116e-06		-1	no
					147	0.425552	0.0495422	31378	1.57888e-06		-1	no
					148	0.427782	0.0503403	31320	1.60729e-06		-1	no
					149	0.424536	0.0503099	30727	1.63732e-06		-1	no
					150	0.428132	0.0493713	30644	1.61112e-06		-1	no
					151	0.425394	0.0505653	30293	1.66921e-06		-1	no
					152	0.427322	0.0504715	29765	1.69567e-06		-1	no
					153	0.423891	0.0495227	29683	1.66839e-06		-1	no
					154	0.427278	0.049847	28514	1.74816e-06		-1	no
					155	0.426329	0.0498155	27786	1.79283e-06		-1	no
					156	0.42427	0.0499563	27728	1.80166e-06		-1	no
					157	0.428881	0.049558	27850	1.77946e-06		-1	no
					158	0.424822	0.0498634	27563	1.80907e-06		-1	no
					159	0.427659	0.0501546	27373	1.83227e-06		-1	no
					160	0.42628	0.0496841	27170	1.82864e-06		-1	no
					161	0.426364	0.0497153	26895	1.8485e-06		-1	no
					162	0.428323	0.0490484	25850	1.89742e-06		-1	no
					163	0.429563	0.0494661	25738	1.92191e-06		-1	no
					164	0.42807	0.0493475	25428	1.94068e-06		-1	no
					165	0.429112	0.0492249	25014	1.96789e-06		-1	no
					166	0.427502	0.0494112	25389	1.94616e-06		-1	no
					167	0.430853	0.0492426	25121	1.96021e-06		-1	no
					168	0.428694	0.0499074	24762	2.01548e-06		-1	no
					169	0.432796	0.0493506	24074	2.04995e-06		-1	no
					170	0.430901	0.0491456	23908	2.05561e-06		-1	no
					171	0.429706	0.0494088	23614	2.09235e-06		-1	no
					172	0.432325	0.0504951	22861	2.20879e-06		-1	no
					173	0.429942	0.0498589	22341	2.23172e-06		-1	no
					174	0.427712	0.0498237	21910	2.27401e-06		-1	no
					175	0.427648	0.049705	21878	2.27192e-06		-1	no
					176	0.428184	0.0501905	21244	2.36257e-06		-1	no
					177	0.42675	0.0503235	21140	2.38049e-06		-1	no
					178	0.430114	0.0494313	20862	2.36944e-06		-1	no
					179	0.427805	0.0501461	20564	2.43854e-06		-1	no
					180	0.425233	0.0499161	20453	2.44053e-06		-1	no
					181	0.422483	0.0502496	20301	2.47523e-06		-1	no
					182	0.425532	0.0504665	20474	2.46491e-06		-1	no
					183	0.42787	0.0500203	19883	2.51573e-06		-1	no
					184	0.432374	0.0494254	19910	2.48244e-06		-1	no
					185	0.43087	0.049998	19968	2.50391e-06		-1	no
					186	0.430578	0.0496479	20105	2.46943e-06		-1	no
					187	0.431228	0.0496366	19634	2.52809e-06		-1	no
					188	0.431014	0.0498327	19554	2.54846e-06		-1	no
					189	0.433623	0.0497916	19752	2.52084e-06		-1	no
					190	0.434253	0.0494454	19722	2.50712e-06		-1	no
					191	0.437646	0.0496023	19363	2.5617e-06		-1	no
					192	0.440116	0.0484372	18872	2.56661e-06		-1	no
					193	0.437383	0.0488511	18758	2.60428e-06		-1	no
					194	0.435555	0.0483165	18385	2.62804e-06		-1	no
					195	0.439024	0.0487042	17486	2.78533e-06		-1	no
					196	0.439515	0.0490137	17640	2.77855e-06		-1	no
					197	0.43243	0.0487894	17070	2.85819e-06		-1	no
					198	0.436522	0.0485443	16472	2.94708e-06		-1	no
					199	0.43536	0.0489682	16506	2.96669e-06		-1	no
					200	0.432465	0.0483902	16225	2.98245e-06		-1	no
					201	0.431492	0.0491709	16009	3.07146e-06		-1	no
					202	0.43317	0.0494103	15570	3.17343e-06		-1	no
					203	0.430827	0.0499416	15294	3.26544e-06		-1	no
					204	0.43492	0.0492522	14877	3.31063e-06		-1	no
					205	0.430625	0.0489114	14527	3.36693e-06		-1	no
					206	0.434154	0.0496332	14428	3.44006e-06		-1	no
					207	0.434751	0.0487851	14356	3.39824e-06		-1	no
					208	0.432095	0.0489667	14154	3.45956e-06		-1	no
					209	0.436606	0.0482815	14275	3.38224e-06		-1	no
					210	0.438573	0.0484911	14068	3.44691e-06		-1	no
					211	0.434884	0.0486235	13847	3.51148e-06		-1	no
					212	0.436951	0.0483439	13560	3.56518e-06		-1	no
					213	0.437881	0.0484453	13398	3.61586e-06		-1	no
					214	0.437347	0.0487332	13010	3.74583e-06		-1	no
					215	0.437467	0.0478633	12925	3.70316e-06		-1	no
					216	0.43988	0.0487545	12765	3.81939e-06		-1	no
					217	0.437686	0.0480267	12615	3.80711e-06		-1	no
					218	0.43355	0.0487945	11910	4.09693e-06		-1	no
					219	0.435243	0.0478253	11920	4.01219e-06		-1	no
					220	0.432018	0.0490475	11652	4.20937e-06		-1	no
					221	0.42769	0.0487077	11125	4.37822e-06		-1	no
					222	0.429328	0.0485811	11012	4.41165e-06		-1	no
					223	0.430407	0.0484433	11210	4.32143e-06		-1	no
					224	0.434797	0.0481817	10859	4.43703e-06		-1	no
					225	0.42638	0.0484078	10747	4.50431e-06		-1	no
					226	0.426989	0.0477756	10568	4.52078e-06		-1	no
					227	0.427791	0.0489662	10764	4.54907e-06		-1	no
					228	0.42662	0.0487677	10534	4.62955e-06		-1	no
					229	0.426026	0.0491577	10439	4.70904e-06		-1	no
					230	0.431434	0.0486545	10156	4.79071e-06		-1	no
					231	0.432713	0.0485464	10334	4.69774e-06		-1	no
					232	0.433944	0.0481801	10095	4.77267e-06		-1	no
					233	0.428413	0.0490339	9820	4.99327e-06		-1	no
					234	0.428674	0.0484807	9846	4.92389e-06		-1	no
					235	0.429983	0.0489482	9665	5.06448e-06		-1	no
					236	0.424334	0.0491037	9404	5.22157e-06		-1	no
					237	0.422787	0.0482726	9390	5.14086e-06		-1	no
					238	0.42626	0.0488065	9072	5.3799e-06		-1	no
					239	0.423443	0.0479443	8716	5.50072e-06		-1	no
					240	0.426504	0.0479348	8549	5.60707e-06		-1	no
					241	0.427896	0.0474904	8741	5.43307e-06		-1	no
					242	0.43005	0.0473582	8480	5.58469e-06		-1	no
					243	0.425746	0.0471091	7932	5.93912e-06		-1	no
					244	0.420866	0.0477632	7587	6.2954e-06		-1	no
					245	0.419269	0.0482665	7231	6.67494e-06		-1	no
					246	0.424185	0.0482095	7139	6.75298e-06		-1	no
					247	0.422557	0.0481962	7156	6.73508e-06		-1	no
					248	0.420415	0.0492825	7179	6.86481e-06		-1	no
					249	0.42046	0.0494704	7113	6.95493e-06		-1	no
					250	0.414895	0.0495192	7196	6.88149e-06		-1	no
					251	0.42137	0.0499107	7247	6.88708e-06		-1	no
					252	0.424834	0.0476178	7321	6.50428e-06		-1	no
					253	0.421964	0.0482039	7090	6.79886e-06		-1	no
					254	0.424408	0.0483525	7192	6.7231e-06		-1	no
					255	0.429206	0.04789	7014	6.82778e-06		-1	no
					256	0.423873	0.048075	6933	6.93423e-06		-1	no
					257	0.425818	0.0474869	7241	6.55806e-06		-1	no
					258	0.428305	0.047692	7115	6.70303e-06		-1	no
					259	0.428634	0.047306	7010	6.74837e-06		-1	no
					260	0.429187	0.0462129	6596	7.00621e-06		-1	no
					261	0.435354	0.0463772	6399	7.24757e-06		-1	no
					262	0.440433	0.0452257	6338	7.13564e-06		-1	no
					263	0.434823	0.0451537	5990	7.53819e-06		-1	no
					264	0.441655	0.0451644	5763	7.83696e-06		-1	no
					265	0.435837	0.0456973	5591	8.17337e-06		-1	no
					266	0.439736	0.0434463	5293	8.20827e-06		-1	no
					267	0.434135	0.0444645	5438	8.17662e-06		-1	no
					268	0.434587	0.0430646	4965	8.67364e-06		-1	no
					269	0.43371	0.0439581	4800	9.15795e-06		-1	no
					270	0.434417	0.044541	4661	9.55611e-06		-1	no
					271	0.430223	0.0443748	4589	9.66981e-06		-1	no
					272	0.432005	0.044567	4506	9.89059e-06		-1	no
					273	0.435884	0.0446568	4531	9.85584e-06		-1	no
					274	0.440767	0.0425236	4351	9.7733e-06		-1	no
					275	0.446548	0.0431235	4279	1.00779e-05		-1	no
					276	0.450206	0.0423963	4129	1.02679e-05		-1	no
					277	0.429186	0.0431806	3912	1.1038e-05		-1	no
					278	0.444179	0.0434744	3816	1.13927e-05		-1	no
					279	0.435814	0.0434189	3732	1.16342e-05		-1	no
					280	0.435902	0.0433518	3866	1.12136e-05		-1	no
					281	0.434887	0.0432441	3924	1.10204e-05		-1	no
					282	0.437252	0.0449864	3895	1.15498e-05		-1	no
					283	0.434686	0.0439754	3827	1.14908e-05		-1	no
					284	0.437874	0.0448523	3745	1.19766e-05		-1	no
					285	0.435473	0.0438106	3592	1.21967e-05		-1	no
					286	0.43741	0.0445889	3495	1.27579e-05		-1	no
					287	0.440849	0.0412855	3332	1.23906e-05		-1	no
					288	0.437245	0.042184	3366	1.25324e-05		-1	no
					289	0.444631	0.0420344	3274	1.28389e-05		-1	no
					290	0.436543	0.041289	3343	1.23509e-05		-1	no
					291	0.43209	0.0425075	3154	1.34773e-05		-1	no
					292	0.43884	0.0413586	3184	1.29895e-05		-1	no
					293	0.430206	0.0412632	3004	1.37361e-05		-1	no
					294	0.430316	0.0395994	2873	1.37833e-05		-1	no
					295	0.434931	0.0430109	2631	1.63477e-05		-1	no
					296	0.428886	0.041188	2448	1.68252e-05		-1	no
					297	0.432394	0.0401984	2203	1.82471e-05		-1	no
					298	0.440238	0.0401915	1983	2.0268e-05		-1	no
					299	0.440379	0.0398819	1916	2.08152e-05		-1	no
					300	0.447049	0.0385614	1611	2.39363e-05		-1	no
					301	0.446545	0.0380729	1433	2.65687e-05		-1	no
					302	0.458084	0.0364317	1298	2.80676e-05		-1	no
					303	0.453183	0.0397341	1341	2.96302e-05		-1	no
					304	0.449048	0.0368503	1227	3.00328e-05		-1	no
					305	0.456086	0.0374485	1096	3.41684e-05		-1	no
					306	0.440658	0.0366845	976	3.75866e-05		-1	no
					307	0.465877	0.0397092	855	4.64435e-05		-1	no
					308	0.458399	0.0387839	719	5.39414e-05		-1	no
					309	0.453412	0.0383449	685	5.59779e-05		-1	no
					310	0.464262	0.0371619	590	6.29862e-05		-1	no
					311	0.465942	0.0342191	418	8.18638e-05		-1	no
					312	0.45112	0.033896	315	0.000107606		-1	no
					313	0.433905	0.0276932	227	0.000121996		-1	no
					314	0.431599	0.0329848	189	0.000174523		-1	no
					315	0.450888	0.0345789	100	0.000345789		-1	no
					316	0.439537	0.030574	75	0.000407653		-1	no
					317	0.433089	0.0384103	62	0.000619521		-1	no
					318	0.46812	0.0321305	35	0.000918015		-1	no
					319	0.411788	0.024031	34	0.000706794		-1	no
					320	0.447932	0.0261101	19	0.00137422		-1	no
					321	0.488075	0.0218115	20	0.00109057		-1	no
					322	0.414971	0.0354853	7	0.00506933		-1	no
					323	0.475	0.024132	4	0.00603301		-1	no
					324	0.4285	0.0370948	2	0.0185474		-1	no
					325	0.471	0.00469225	2	0.00234613		-1	no
					326	0.6807	0	1	0		-1	no
					327	0.4369	0	1	0		-1	no
					328	0	0	0	0		-1	no
					329	0.2105	0	1	0		-1	no
					330	0	0	0	0		-1	no
					331	0	0	0	0		-1	no
					332	0	0	0	0		-1	no
					333	0	0	0	0		-1	no
					334	0	0	0	0		-1	no
					335	0	0	0	0		-1	no
					336	0	0	0	0		-1	no

## Sheet: 2000
genie3_2000uniq_sym.tsv					RefNet_2000_gffENCODE_chips_6.32_sym.tsv						T-test table used available at https://www.oreilly.com/library/view/introduction-to-linear/9780470542811/22_app-a.html#ap001-t003
#Shared TF	Average correlation	variance	number of pairs of genes	varience/number	#Shared TF	Average correlation	variance	number of pairs of genes	varience/number	T	degrees of freedom	significance level
2	0.199634	0.0432999	7992009	5.41789e-09	2	0.13344	0.0273713	6728823	4.06777e-09	679.645	6728822	0.0005
3	0.248086	0.051208	5515000	9.28522e-09	3	0.147469	0.0286404	4312955	6.64054e-09	797.303	4312954	0.0005
4	0.291337	0.0571184	4332670	1.31832e-08	4	0.161462	0.0309364	3117197	9.92444e-09	854.377	3117196	0.0005
5	0.326328	0.0605148	3599634	1.68114e-08	5	0.17434	0.0330649	2407300	1.37352e-08	869.617	2407299	0.0005
6	0.35292	0.062028	3062310	2.02553e-08	6	0.186938	0.0358051	1908163	1.87642e-08	840.274	1908162	0.0005
7	0.371329	0.0623934	2622955	2.37875e-08	7	0.20306	0.0397657	1595495	2.49237e-08	762.411	1595494	0.0005
8	0.382876	0.0621103	2240801	2.77179e-08	8	0.220365	0.0440171	1391254	3.16384e-08	667.039	1391253	0.0005
9	0.389084	0.0613768	1909110	3.21494e-08	9	0.236631	0.0476707	1262237	3.77669e-08	576.562	1262236	0.0005
10	0.390566	0.060672	1616246	3.75388e-08	10	0.25084	0.0501605	1161049	4.32027e-08	491.731	1161048	0.0005
11	0.389327	0.0597725	1361029	4.39171e-08	11	0.265071	0.0526449	1086438	4.84564e-08	408.831	1086437	0.0005
12	0.385618	0.0589372	1144856	5.148e-08	12	0.277951	0.0545488	1033182	5.27969e-08	333.417	1033181	0.0005
13	0.379981	0.0581031	963347	6.03138e-08	13	0.289992	0.0558487	970113	5.75692e-08	262.099	963346	0.0005
14	0.374223	0.0570586	806272	7.07684e-08	14	0.301954	0.0572321	922382	6.20482e-08	198.301	806271	0.0005
15	0.366264	0.0560992	677289	8.28291e-08	15	0.312377	0.0585795	881835	6.64291e-08	139.48	677288	0.0005
16	0.358755	0.0550426	567754	9.69479e-08	16	0.319655	0.0594239	848174	7.00609e-08	95.675	567753	0.0005
17	0.350819	0.0542314	473598	1.14509e-07	17	0.324509	0.059673	808507	7.38064e-08	60.6309	473597	0.0005
18	0.342244	0.0528516	395286	1.33705e-07	18	0.330271	0.059852	774012	7.7327e-08	26.0617	395285	0.0005
19	0.332434	0.0516756	330128	1.56532e-07	19	0.335729	0.0596653	734040	8.12835e-08	-6.7564	330127	0.0005
20	0.324584	0.0505417	276803	1.82591e-07	20	0.339916	0.059649	696799	8.56044e-08	-29.6057	276802	0.0005
21	0.31596	0.0494419	231780	2.13314e-07	21	0.343294	0.0598288	667086	8.96867e-08	-49.6564	231779	0.0005
22	0.306743	0.0478612	193073	2.47892e-07	22	0.347073	0.0599713	632188	9.48631e-08	-68.887	193072	0.0005
23	0.297718	0.0465819	161644	2.88176e-07	23	0.348695	0.0601117	600090	1.00171e-07	-81.8011	161643	0.0005
24	0.289197	0.0449039	135834	3.30579e-07	24	0.352693	0.0597868	567499	1.05351e-07	-96.1694	135833	0.0005
25	0.279815	0.0433324	114505	3.78432e-07	25	0.354178	0.0599155	546003	1.09735e-07	-106.432	114504	0.0005
26	0.271582	0.0418497	96484	4.33748e-07	26	0.357982	0.0597918	520350	1.14907e-07	-116.645	96483	0.0005
27	0.264652	0.0406527	82376	4.93501e-07	27	0.360727	0.0597769	493871	1.21038e-07	-122.556	82375	0.0005
28	0.258072	0.0396844	70349	5.64107e-07	28	0.364049	0.059694	472226	1.2641e-07	-127.534	70348	0.0005
29	0.250015	0.0377877	60105	6.28695e-07	29	0.368026	0.0597163	447291	1.33507e-07	-135.173	60104	0.0005
30	0.242555	0.036195	51207	7.06837e-07	30	0.370243	0.0596253	428609	1.39114e-07	-138.828	51206	0.0005
31	0.237916	0.0355001	44487	7.97987e-07	31	0.372002	0.0594954	410236	1.45027e-07	-138.077	44486	0.0005
32	0.233052	0.0347996	38617	9.01148e-07	32	0.371188	0.0591801	394547	1.49995e-07	-134.734	38616	0.0005
33	0.226934	0.0339612	33474	1.01455e-06	33	0.370092	0.0592149	375990	1.57491e-07	-132.234	33473	0.0005
34	0.221905	0.0327337	28972	1.12984e-06	34	0.369684	0.0587666	357075	1.64578e-07	-129.89	28971	0.0005
35	0.218052	0.0321284	25768	1.24683e-06	35	0.370095	0.0588973	341652	1.7239e-07	-127.626	25767	0.0005
36	0.214786	0.0314388	22310	1.40918e-06	36	0.369485	0.05897	329310	1.79071e-07	-122.751	22309	0.0005
37	0.211757	0.0311053	19565	1.58984e-06	37	0.372238	0.0583246	315244	1.85014e-07	-120.459	19564	0.0005
38	0.207139	0.0309879	17546	1.76609e-06	38	0.372781	0.0586068	304152	1.92689e-07	-118.352	17545	0.0005
39	0.202789	0.0300927	15556	1.93447e-06	39	0.373691	0.0583558	296141	1.97054e-07	-117.058	15555	0.0005
40	0.201149	0.0294222	13631	2.15848e-06	40	0.373976	0.0582979	286169	2.03719e-07	-112.449	13630	0.0005
41	0.197811	0.028899	12167	2.3752e-06	41	0.374317	0.0581362	274977	2.11422e-07	-109.747	12166	0.0005
42	0.196191	0.0286496	10950	2.6164e-06	42	0.375934	0.0579501	264869	2.18788e-07	-106.749	10949	0.0005
43	0.19495	0.0286929	9665	2.96874e-06	43	0.376919	0.0575566	255718	2.25078e-07	-101.822	9664	0.0005
44	0.188276	0.0265076	8785	3.01736e-06	44	0.376763	0.0575619	246776	2.33256e-07	-104.544	8784	0.0005
45	0.1857	0.0264984	7798	3.3981e-06	45	0.378504	0.0572381	234218	2.4438e-07	-101.023	7797	0.0005
46	0.188011	0.0270441	7024	3.85024e-06	46	0.379552	0.0573805	225894	2.54015e-07	-94.5463	7023	0.0005
47	0.185637	0.0266437	6350	4.19586e-06	47	0.380257	0.0572599	219153	2.61278e-07	-92.1849	6349	0.0005
48	0.18027	0.0257387	5829	4.41562e-06	48	0.382354	0.0570201	211408	2.69716e-07	-93.3603	5828	0.0005
49	0.177307	0.0248723	5171	4.80996e-06	49	0.383328	0.0571144	206406	2.76709e-07	-91.3471	5170	0.0005
50	0.172523	0.0244439	4683	5.2197e-06	50	0.38085	0.0568491	200238	2.83908e-07	-88.8018	4682	0.0005
51	0.169871	0.0230661	4169	5.53276e-06	51	0.37994	0.0567586	193886	2.92742e-07	-87.0349	4168	0.0005
52	0.173045	0.02279	3852	5.91642e-06	52	0.379907	0.0570976	187625	3.04317e-07	-82.9393	3851	0.0005
53	0.16639	0.0220993	3537	6.24802e-06	53	0.380363	0.05694	182241	3.12443e-07	-83.5393	3536	0.0005
54	0.165221	0.0222414	3204	6.94177e-06	54	0.382381	0.0564787	175569	3.21689e-07	-80.5766	3203	0.0005
55	0.166738	0.0232298	2876	8.07714e-06	55	0.380852	0.056258	171407	3.28213e-07	-73.8529	2875	0.0005
56	0.163065	0.0222444	2722	8.1721e-06	56	0.382711	0.0558863	166200	3.36259e-07	-75.3011	2721	0.0005
57	0.166021	0.0207685	2414	8.60335e-06	57	0.384304	0.0558069	161205	3.46186e-07	-72.9659	2413	0.0005
58	0.1594	0.0201599	2202	9.15525e-06	58	0.380808	0.0558327	157487	3.54522e-07	-71.7975	2201	0.0005
59	0.150297	0.0188294	2119	8.88599e-06	59	0.381432	0.0553431	152482	3.62948e-07	-76.0012	2118	0.0005
60	0.148831	0.0177028	1941	9.12047e-06	60	0.379958	0.0555713	149197	3.72469e-07	-75.0156	1940	0.0005
61	0.158583	0.0197637	1723	1.14705e-05	61	0.378845	0.0556767	146003	3.81339e-07	-63.9803	1722	0.0005
62	0.152341	0.0187252	1531	1.22307e-05	62	0.38062	0.0555175	141928	3.91166e-07	-64.2546	1530	0.0005
63	0.156491	0.0186306	1479	1.25968e-05	63	0.382017	0.0553785	138887	3.98731e-07	-62.5605	1478	0.0005
64	0.149131	0.0191608	1351	1.41827e-05	64	0.38215	0.055641	136747	4.0689e-07	-61.0056	1350	0.0005
65	0.150674	0.0194698	1273	1.52944e-05	65	0.382904	0.0556822	135222	4.11783e-07	-58.5981	1272	0.0005
66	0.146732	0.0178089	1201	1.48284e-05	66	0.386469	0.0552456	132488	4.16986e-07	-61.3995	1200	0.0005
67	0.145382	0.018875	1004	1.87998e-05	67	0.38644	0.0553627	128832	4.29728e-07	-54.9714	1003	0.0005
68	0.138688	0.0163657	1001	1.63493e-05	68	0.387951	0.0554811	126399	4.38936e-07	-60.8352	1000	0.0005
69	0.13445	0.0158145	918	1.72271e-05	69	0.387334	0.0552451	123203	4.48407e-07	-60.1498	917	0.0005
70	0.13853	0.0165159	864	1.91156e-05	70	0.387873	0.055099	120354	4.57807e-07	-56.3592	863	0.0005
71	0.134892	0.0162178	835	1.94226e-05	71	0.388076	0.0546195	118406	4.6129e-07	-56.7786	834	0.0005
72	0.13238	0.0188679	731	2.5811e-05	72	0.389413	0.0545369	115886	4.70609e-07	-50.1375	730	0.0005
73	0.137114	0.0170077	712	2.38873e-05	73	0.392101	0.0546469	113996	4.79376e-07	-51.6561	711	0.0005
74	0.130985	0.0170694	592	2.88335e-05	74	0.390875	0.0546252	112234	4.86708e-07	-47.996	591	0.0005
75	0.128204	0.0150527	571	2.6362e-05	75	0.390728	0.0548688	110461	4.96725e-07	-50.6556	570	0.0005
76	0.131241	0.0141214	578	2.44315e-05	76	0.391905	0.0547393	108941	5.02468e-07	-52.2018	577	0.0005
77	0.124182	0.0135763	521	2.60581e-05	77	0.390516	0.0542461	106142	5.11071e-07	-51.6699	520	0.0005
78	0.149967	0.0211415	451	4.68769e-05	78	0.390509	0.0547211	103652	5.27931e-07	-34.9364	450	0.0005
79	0.134365	0.0175363	492	3.56429e-05	79	0.391593	0.0548149	101646	5.39272e-07	-42.7632	491	0.0005
80	0.126762	0.0148739	419	3.54985e-05	80	0.392271	0.0543671	99264	5.47702e-07	-44.2232	418	0.0005
81	0.136697	0.0151913	351	4.32802e-05	81	0.39261	0.0542111	97059	5.58538e-07	-38.6513	350	0.0005
82	0.135732	0.0202108	361	5.59856e-05	82	0.392761	0.0540191	95836	5.63662e-07	-34.1797	360	0.0005
83	0.125706	0.0149237	380	3.92728e-05	83	0.394492	0.0539656	93311	5.78341e-07	-42.5781	379	0.0005
84	0.114626	0.0123157	334	3.68734e-05	84	0.394661	0.0539957	92200	5.85636e-07	-45.7546	333	0.0005
85	0.136053	0.0172226	304	5.66534e-05	85	0.394029	0.0535383	90110	5.94143e-07	-34.0958	303	0.0005
86	0.137063	0.0160998	267	6.0299e-05	86	0.396335	0.0538525	87720	6.13913e-07	-33.2202	266	0.0005
87	0.113285	0.0109663	243	4.5129e-05	87	0.396602	0.0538762	87081	6.1869e-07	-41.8879	242	0.0005
88	0.115068	0.0126799	244	5.1967e-05	88	0.394474	0.0535158	86024	6.22104e-07	-38.529	243	0.0005
89	0.124273	0.0131994	230	5.73886e-05	89	0.395083	0.0537143	84650	6.34545e-07	-35.552	229	0.0005
90	0.111906	0.0103688	211	4.91414e-05	90	0.393065	0.0538809	83261	6.47132e-07	-39.8463	210	0.0005
91	0.13765	0.017	207	8.21257e-05	91	0.39513	0.0537787	81576	6.59246e-07	-28.2987	206	0.0005
92	0.122908	0.0175186	178	9.84191e-05	92	0.393531	0.0540212	80597	6.70263e-07	-27.1864	177	0.0005
93	0.115782	0.0120485	172	7.00496e-05	93	0.392939	0.0538488	79926	6.73733e-07	-32.9568	171	0.0005
94	0.138697	0.020478	172	0.000119058	94	0.393751	0.0537863	78411	6.85954e-07	-23.308	171	0.0005
95	0.123556	0.0218949	151	0.000144999	95	0.395336	0.054279	77600	6.99471e-07	-22.5159	150	0.0005
96	0.11935	0.0143502	160	8.9689e-05	96	0.393311	0.0540657	75889	7.12432e-07	-28.8139	159	0.0005
97	0.147429	0.0369337	125	0.00029547	97	0.395341	0.0536996	74682	7.19043e-07	-14.405	124	0.0005
98	0.0980938	0.00875069	130	6.7313e-05	98	0.395641	0.0537271	73573	7.30256e-07	-36.0714	129	0.0005
99	0.120321	0.0176106	123	0.000143175	99	0.393745	0.0539934	72150	7.48349e-07	-22.7913	122	0.0005
100	0.128476	0.0183896	128	0.000143669	100	0.395949	0.0540334	71594	7.54719e-07	-22.2567	127	0.0005
101	0.108159	0.0147744	109	0.000135545	101	0.398268	0.0537874	70912	7.58509e-07	-24.849	108	0.0005
102	0.130944	0.0161718	101	0.000160116	102	0.40058	0.0536148	71355	7.51381e-07	-21.2591	100	0.0005
103	0.12014	0.0153232	91	0.000168387	103	0.401047	0.0539141	69512	7.75609e-07	-21.5979	90	0.0005
104	0.124995	0.0164983	84	0.000196409	104	0.403447	0.0539985	70070	7.70636e-07	-19.8298	83	0.0005
105	0.118843	0.0140408	87	0.000161389	105	0.401928	0.0536845	69601	7.71318e-07	-22.2303	86	0.0005
106	0.0889836	0.00847908	67	0.000126553	106	0.401973	0.0540889	69029	7.83568e-07	-27.7366	66	0.0005
107	0.117487	0.016869	77	0.000219077	107	0.402386	0.0542531	68015	7.97663e-07	-19.2133	76	0.0005
108	0.103674	0.0120442	62	0.000194261	108	0.403657	0.0540905	67666	7.99375e-07	-21.4789	61	0.0005
109	0.156123	0.0267206	65	0.000411086	109	0.404494	0.0537667	65680	8.18617e-07	-12.2378	64	0.0005
110	0.108578	0.0122096	69	0.000176951	110	0.402828	0.0538511	65408	8.23311e-07	-22.0689	68	0.0005
111	0.113074	0.00993909	57	0.00017437	111	0.403705	0.0536998	64158	8.36993e-07	-21.9566	56	0.0005
112	0.107254	0.0157678	48	0.000328496	112	0.403462	0.0529773	62514	8.47447e-07	-16.3219	47	0.0005
113	0.0839635	0.00679955	52	0.000130761	113	0.401915	0.053468	61089	8.75247e-07	-27.7124	51	0.0005
114	0.116177	0.0169843	65	0.000261297	114	0.400936	0.053724	60637	8.85994e-07	-17.5863	64	0.0005
115	0.0878075	0.00592289	53	0.000111753	115	0.401544	0.0531252	59207	8.97278e-07	-29.5597	52	0.0005
116	0.111849	0.0100433	51	0.000196928	116	0.400298	0.0535398	58001	9.23083e-07	-20.5069	50	0.0005
117	0.122091	0.00879194	46	0.000191129	117	0.403529	0.0535046	58800	9.09943e-07	-20.309	45	0.0005
118	0.104775	0.00696597	28	0.000248785	118	0.402634	0.053672	58087	9.23994e-07	-18.8492	27	0.0005
119	0.12631	0.00995447	49	0.000203152	119	0.402143	0.0534022	57217	9.33328e-07	-19.3081	48	0.0005
120	0.0791655	0.00703283	29	0.000242511	120	0.400779	0.0530976	55966	9.48748e-07	-20.612	28	0.0005
121	0.107688	0.00892641	32	0.00027895	121	0.405353	0.0528361	55055	9.59696e-07	-17.7917	31	0.0005
122	0.123913	0.0207745	38	0.000546696	122	0.403492	0.0527748	54499	9.68362e-07	-11.9467	37	0.0005
123	0.114624	0.0221167	37	0.000597748	123	0.406257	0.0528821	54152	9.76549e-07	-11.9185	36	0.0005
124	0.139928	0.0183637	25	0.000734549	124	0.40787	0.0523083	53169	9.83811e-07	-9.8796	24	0.0005
125	0.130096	0.0149392	28	0.000533544	125	0.403377	0.0532157	52474	1.01413e-06	-11.8199	27	0.0005
126	0.121461	0.0115233	28	0.000411546	126	0.405554	0.0523993	51100	1.02543e-06	-13.9866	27	0.0005
127	0.12404	0.0106545	25	0.00042618	127	0.404837	0.0521319	50231	1.03784e-06	-13.5853	24	0.0005
128	0.0980913	0.00781205	23	0.000339654	128	0.406	0.0518365	49768	1.04156e-06	-16.6816	22	0.0005
129	0.098737	0.00369844	27	0.000136979	129	0.406448	0.0524345	48608	1.07872e-06	-26.1886	26	0.0005
130	0.0834227	0.00622915	22	0.000283143	130	0.405601	0.0522797	48114	1.08658e-06	-19.11	21	0.0005
131	0.099719	0.0156967	21	0.00074746	131	0.406984	0.0523662	46763	1.11982e-06	-11.2304	20	0.0005
132	0.0948036	0.00598482	28	0.000213744	132	0.406429	0.052532	45707	1.14932e-06	-21.258	27	0.0005
133	0.0925167	0.00878773	24	0.000366156	133	0.405108	0.0523277	45453	1.15125e-06	-16.3103	23	0.0005
134	0.0740867	0.00248482	15	0.000165655	134	0.406661	0.0527169	45122	1.16832e-06	-25.749	14	0.0005
135	0.0695353	0.0035624	17	0.000209553	135	0.403337	0.052736	44453	1.18633e-06	-22.9941	16	0.0005
136	0.147007	0.0143816	14	0.00102726	136	0.403427	0.053081	43874	1.20985e-06	-7.99571	13	0.0005
137	0.201569	0.0261869	13	0.00201438	137	0.403115	0.052533	43851	1.19799e-06	-4.48925	12	0.0005
138	0.0663722	0.00274548	18	0.000152527	138	0.40222	0.0529237	42866	1.23463e-06	-27.0843	17	0.0005
139	0.10882	0.0169773	20	0.000848863	139	0.402219	0.0529927	42551	1.24539e-06	-10.0629	19	0.0005
140	0.07778	0.00379541	10	0.000379541	140	0.407698	0.052533	41293	1.2722e-06	-16.9063	9	0.0005
141	0.122736	0.0196292	14	0.00140209	141	0.405182	0.0531178	41162	1.29046e-06	-7.5396	13	0.0005
142	0.0957	0.00894212	18	0.000496785	142	0.411645	0.0520351	39873	1.30502e-06	-14.1566	17	0.0005
143	0.102414	0.0130324	7	0.00186178	143	0.409977	0.0517557	39460	1.3116e-06	-7.12553	6	0.0005
144	0.077175	0.00624636	8	0.000780795	144	0.409237	0.0518438	38516	1.34603e-06	-11.8734	7	0.0005
145	0.0818444	0.00477119	9	0.000530133	145	0.41136	0.0521844	38506	1.35523e-06	-14.2932	8	0.0005
146	0.06016	0.000940434	5	0.000188087	146	0.412643	0.0516445	37936	1.36136e-06	-25.609	4	0.0005
147	0.141038	0.0118821	8	0.00148527	147	0.409511	0.051918	37100	1.39941e-06	-6.96297	7	0.0005
148	0.0945	0.00645201	10	0.000645201	148	0.410623	0.052294	36421	1.43582e-06	-12.4316	9	0.0005
149	0.134738	0.0131714	8	0.00164643	149	0.408777	0.052535	35918	1.46264e-06	-6.75069	7	0.0005
150	0.145975	0.0166939	4	0.00417348	150	0.411126	0.0516764	36046	1.43362e-06	-4.10364	3	0.025
151	0.0427556	0.00195541	9	0.000217268	151	0.410959	0.0522687	35779	1.46088e-06	-24.8963	8	0.0005
152	0.0787	0.00212374	4	0.000530935	152	0.410393	0.0523968	35570	1.47306e-06	-14.3752	3	0.0005
153	0.210775	0.0281994	8	0.00352493	153	0.408277	0.0520089	35167	1.47891e-06	-3.32586	7	0.01
154	0.16255	0.013507	4	0.00337675	154	0.411703	0.0520138	33950	1.53207e-06	-4.28664	3	0.025
155	0.0888143	0.00469008	7	0.000670011	155	0.410495	0.0520495	33171	1.56913e-06	-12.413	6	0.0005
156	0.0996286	0.00655996	7	0.000937137	156	0.408317	0.051863	32891	1.57681e-06	-10.0752	6	0.0005
157	0.0947333	0.00265227	3	0.00088409	157	0.41207	0.0518932	32740	1.58501e-06	-10.6631	2	0.005
158	0.12126	0.0122222	5	0.00244443	158	0.407895	0.0520409	32852	1.5841e-06	-5.79562	4	0.0025
159	0.149267	0.0139015	3	0.00463385	159	0.409718	0.0522179	32363	1.61351e-06	-3.82543	2	0.05
160	0.0934667	0.0073293	3	0.0024431	160	0.410563	0.0520649	32173	1.61828e-06	-6.41324	2	0.025
161	0.02785	0.000280562	2	0.000140281	161	0.407731	0.0522093	31996	1.63174e-06	-31.8887	1	0.001
162	0.1514	0	1	0	162	0.406842	0.0522365	31118	1.67866e-06	-197.157	0	no
163	0.1157	0	1	0	163	0.410963	0.0517885	30931	1.67433e-06	-228.186	0	no
164	0.0715333	0.00387322	3	0.00129107	164	0.411947	0.0522009	30653	1.70296e-06	-9.46771	2	0.01
165	0.11774	0.000958594	5	0.000191719	165	0.409773	0.0513335	29780	1.72376e-06	-20.997	4	0.0005
166	0.115367	0.000437549	3	0.00014585	166	0.411702	0.0517098	29826	1.73372e-06	-24.3929	2	0.001
167	0.0623667	0.000759849	3	0.000253283	167	0.414294	0.0515509	29757	1.73239e-06	-22.0379	2	0.0025
168	0.033	0.000716145	4	0.000179036	168	0.411735	0.0521841	29251	1.78401e-06	-28.1652	3	0.0005
169	0.0216	1.089e-05	2	5.445e-06	169	0.416822	0.0521636	28517	1.82921e-06	-146.537	1	0.0025
170	0.0284	8.21067e-05	3	2.73689e-05	170	0.414332	0.0524035	28796	1.81982e-06	-71.4338	2	0.0005
171	0.3735	0.0227406	2	0.0113703	171	0.414122	0.05204	28767	1.80902e-06	-0.380928	1	0.4
172	0.0621667	0.000694462	3	0.000231487	172	0.415132	0.0524092	28092	1.86563e-06	-23.106	2	0.0025
173	0	0	0	0	173	0.415467	0.0522291	27589	1.89311e-06	-301.96	-1	no
174	0.0991	0	1	0	174	0.411984	0.0526185	26830	1.96118e-06	-223.421	0	no
175	0.0488667	0.000300602	3	0.000100201	175	0.414249	0.0520421	26499	1.96393e-06	-36.1491	2	0.0005
176	0.22375	0.00293222	2	0.00146611	176	0.413224	0.0520412	25784	2.01835e-06	-4.945	1	0.1
177	0.178267	0.0513438	3	0.0171146	177	0.416484	0.0529757	25409	2.08492e-06	-1.82081	2	0.25
178	0.0704833	0.00218909	6	0.000364849	178	0.412417	0.0523578	24888	2.10374e-06	-17.8499	5	0.0005
179	0.0464	1.024e-05	2	5.12e-06	179	0.415743	0.0519878	24594	2.11384e-06	-137.324	1	0.0025
180	0.152367	0.0158022	3	0.00526741	180	0.412329	0.0522054	24362	2.1429e-06	-3.58116	2	0.05
181	0.06365	0.000770063	2	0.000385031	181	0.409373	0.0516791	24329	2.12418e-06	-17.5706	1	0.025
182	0.00915	4.42225e-05	2	2.21112e-05	182	0.412764	0.0518184	24543	2.11133e-06	-82.008	1	0.005
183	0.0559	0.000962745	4	0.000240686	183	0.415041	0.0514322	23942	2.1482e-06	-23.0467	3	0.0005
184	0.062725	0.000701907	4	0.000175477	184	0.418871	0.0514159	23643	2.17468e-06	-26.7204	3	0.0005
185	0.1395	0	1	0	185	0.415731	0.0519269	23855	2.17677e-06	-187.226	0	no
186	0.0638	0.00165649	2	0.000828245	186	0.416151	0.0510697	23859	2.14048e-06	-12.2274	1	0.05
187	0	0	0	0	187	0.416655	0.0511988	23496	2.17904e-06	-282.257	-1	no
188	0.0198	0	1	0	188	0.414501	0.0515232	22884	2.25149e-06	-263.047	0	no
189	0.106467	0.00554668	3	0.00184889	189	0.418131	0.0519847	23375	2.22394e-06	-7.24386	2	0.01
190	0	0	0	0	190	0.41925	0.0520814	23389	2.22675e-06	-280.956	-1	no
191	0.0367	0	1	0	191	0.423597	0.0513183	22924	2.23863e-06	-258.586	0	no
192	0	0	0	0	192	0.422721	0.0511018	22030	2.31964e-06	-277.551	-1	no
193	0.130533	0.00755283	3	0.00251761	193	0.423343	0.0507985	21946	2.31471e-06	-5.83299	2	0.025
194	0.133	0.00204304	2	0.00102152	194	0.423179	0.0510306	21896	2.33059e-06	-9.06874	1	0.05
195	0.09655	0.000162563	2	8.12813e-05	195	0.42384	0.0504203	21112	2.38823e-06	-35.7807	1	0.01
196	0.1121	0	1	0	196	0.421969	0.0510554	21231	2.40476e-06	-199.821	0	no
197	0	0	0	0	197	0.419392	0.0506808	20555	2.46562e-06	-267.09	-1	no
198	0	0	0	0	198	0.422778	0.0500871	20054	2.49761e-06	-267.516	-1	no
199	0	0	0	0	199	0.422167	0.0503352	19941	2.5242e-06	-265.719	-1	no
200	0	0	0	0	200	0.422587	0.0496925	19947	2.49122e-06	-267.738	-1	no
201	0	0	0	0	201	0.420868	0.0497734	19612	2.53791e-06	-264.185	-1	no
202	0.0369	0	1	0	202	0.420229	0.0508239	19021	2.67199e-06	-234.506	0	no
203	0.08615	0.004907	2	0.0024535	203	0.422628	0.0509607	18762	2.71617e-06	-6.78928	1	no
204	0.0861667	0.00129356	3	0.000431185	204	0.417149	0.0515177	18022	2.8586e-06	-15.8869	2	0.0025
205	0	0	0	0	205	0.419817	0.0507831	17696	2.86975e-06	-247.821	-1	no
206	0.0655	0	1	0	206	0.421793	0.0513748	17536	2.92968e-06	-208.16	0	no
207	0.1139	0.00881721	2	0.00440861	207	0.422701	0.0507386	17294	2.93388e-06	-4.64925	1	no
208	0	0	0	0	208	0.419095	0.0509855	16964	3.00551e-06	-241.743	-1	no
209	0.0039	0	1	0	209	0.422256	0.050969	16904	3.0152e-06	-240.928	0	no
210	0	0	0	0	210	0.422025	0.0507342	16831	3.01433e-06	-243.076	-1	no
211	0	0	0	0	211	0.420961	0.0507052	16775	3.02267e-06	-242.129	-1	no
212	0.07	0	1	0	212	0.418898	0.0512595	16732	3.06356e-06	-199.336	0	no
213	0	0	0	0	213	0.419927	0.0504572	16050	3.14375e-06	-236.837	-1	no
214	0	0	0	0	214	0.420068	0.0512663	15599	3.28651e-06	-231.714	-1	no
215	0.0522	0	1	0	215	0.41877	0.0504854	15504	3.25628e-06	-203.14	0	no
216	0	0	0	0	216	0.417698	0.0513369	15440	3.32493e-06	-229.072	-1	no
217	0	0	0	0	217	0.421335	0.0510816	15447	3.3069e-06	-231.695	-1	no
218	0	0	0	0	218	0.416292	0.0513911	15032	3.41878e-06	-225.145	-1	no
219	0	0	0	0	219	0.415362	0.0509551	15147	3.36404e-06	-226.463	-1	no
220	0	0	0	0	220	0.418005	0.0515617	14622	3.52631e-06	-222.598	-1	no
221	0	0	0	0	221	0.407719	0.0509154	13986	3.64045e-06	-213.69	-1	no
222	0	0	0	0	222	0.409286	0.0514427	14138	3.63861e-06	-214.565	-1	no
223	0	0	0	0	223	0.41821	0.050295	14036	3.58329e-06	-220.93	-1	no
224	0	0	0	0	224	0.416645	0.0500033	13693	3.65174e-06	-218.03	-1	no
225	0	0	0	0	225	0.417115	0.0506864	13668	3.7084e-06	-216.602	-1	no
226	0	0	0	0	226	0.414606	0.0505831	13381	3.78021e-06	-213.244	-1	no
227	0	0	0	0	227	0.414373	0.0506859	13489	3.75757e-06	-213.765	-1	no
228	0	0	0	0	228	0.412226	0.0507606	13049	3.89e-06	-209.007	-1	no
229	0	0	0	0	229	0.418177	0.0510718	12981	3.93435e-06	-210.826	-1	no
230	0	0	0	0	230	0.414445	0.0509055	12318	4.13261e-06	-203.871	-1	no
231	0	0	0	0	231	0.417453	0.0502685	12631	3.97977e-06	-209.256	-1	no
232	0	0	0	0	232	0.416554	0.0502932	12336	4.07694e-06	-206.302	-1	no
233	0	0	0	0	233	0.414682	0.0503268	12211	4.12143e-06	-204.264	-1	no
234	0	0	0	0	234	0.415288	0.0506062	12171	4.15793e-06	-203.662	-1	no
235	0	0	0	0	235	0.412653	0.0511619	11889	4.3033e-06	-198.923	-1	no
236	0	0	0	0	236	0.41025	0.0503423	11697	4.30387e-06	-197.751	-1	no
237	0	0	0	0	237	0.41185	0.0508509	11830	4.29847e-06	-198.647	-1	no
238	0	0	0	0	238	0.415085	0.0503329	11537	4.36274e-06	-198.728	-1	no
239	0	0	0	0	239	0.410361	0.0501959	11177	4.491e-06	-193.64	-1	no
240	0	0	0	0	240	0.41421	0.0500314	11082	4.51466e-06	-194.943	-1	no
241	0	0	0	0	241	0.416069	0.0499087	11211	4.45176e-06	-197.196	-1	no
242	0	0	0	0	242	0.414979	0.049757	11061	4.49841e-06	-195.657	-1	no
243	0	0	0	0	243	0.415644	0.0497165	10624	4.67964e-06	-192.139	-1	no
244	0	0	0	0	244	0.407958	0.0499437	10125	4.93272e-06	-183.684	-1	no
245	0	0	0	0	245	0.411894	0.049544	9620	5.1501e-06	-181.501	-1	no
246	0	0	0	0	246	0.410531	0.0495072	9248	5.35329e-06	-177.434	-1	no
247	0	0	0	0	247	0.402476	0.0507842	9322	5.44778e-06	-172.437	-1	no
248	0	0	0	0	248	0.405415	0.0512335	9007	5.68819e-06	-169.986	-1	no
249	0	0	0	0	249	0.406553	0.0507668	9037	5.61766e-06	-171.53	-1	no
250	0	0	0	0	250	0.400971	0.0512482	9076	5.64656e-06	-168.741	-1	no
251	0	0	0	0	251	0.406596	0.0516254	9080	5.68562e-06	-170.519	-1	no
252	0	0	0	0	252	0.401744	0.0509663	9019	5.65099e-06	-169	-1	no
253	0	0	0	0	253	0.408648	0.0506027	8695	5.81974e-06	-169.394	-1	no
					254	0.411841	0.0493434	8668	5.69259e-06	-172.614	-1	no
					255	0.410295	0.0505233	8366	6.03913e-06	-166.959	-1	no
					256	0.412103	0.0501434	8377	5.98584e-06	-168.439	-1	no
					257	0.416333	0.0483602	8444	5.72717e-06	-173.969	-1	no
					258	0.41509	0.0487358	8536	5.70944e-06	-173.718	-1	no
					259	0.41651	0.0499033	8455	5.90222e-06	-171.442	-1	no
					260	0.418417	0.0481685	8125	5.92843e-06	-171.846	-1	no
					261	0.419074	0.0490089	8079	6.06621e-06	-170.15	-1	no
					262	0.430117	0.0473834	7831	6.05075e-06	-174.857	-1	no
					263	0.428434	0.0466432	7541	6.18529e-06	-172.268	-1	no
					264	0.429164	0.0468469	7275	6.43944e-06	-169.122	-1	no
					265	0.422715	0.048975	7281	6.72641e-06	-162.988	-1	no
					266	0.427908	0.0463106	6725	6.88633e-06	-163.063	-1	no
					267	0.423063	0.0462241	6859	6.73919e-06	-162.968	-1	no
					268	0.417619	0.0459583	6520	7.04882e-06	-157.297	-1	no
					269	0.416442	0.0459905	6211	7.40469e-06	-153.039	-1	no
					270	0.421043	0.0464561	6016	7.7221e-06	-151.516	-1	no
					271	0.421191	0.0464976	5945	7.8213e-06	-150.605	-1	no
					272	0.422762	0.046642	5886	7.92422e-06	-150.182	-1	no
					273	0.426785	0.0454827	5778	7.8717e-06	-152.116	-1	no
					274	0.426765	0.0455319	5604	8.1249e-06	-149.72	-1	no
					275	0.433667	0.0459603	5516	8.33218e-06	-150.237	-1	no
					276	0.43037	0.0459346	5430	8.45941e-06	-147.969	-1	no
					277	0.421262	0.0459392	5209	8.81919e-06	-141.853	-1	no
					278	0.422165	0.0463302	4964	9.33324e-06	-138.187	-1	no
					279	0.421825	0.0475975	4904	9.70585e-06	-135.399	-1	no
					280	0.421356	0.0460226	4735	9.71967e-06	-135.152	-1	no
					281	0.41108	0.0470449	4676	1.00609e-05	-129.601	-1	no
					282	0.418017	0.0464339	4611	1.00702e-05	-131.727	-1	no
					283	0.422512	0.0467701	4656	1.00451e-05	-133.309	-1	no
					284	0.419087	0.0463889	4554	1.01864e-05	-131.309	-1	no
					285	0.426382	0.0448851	4374	1.02618e-05	-133.103	-1	no
					286	0.425466	0.0470338	4260	1.10408e-05	-128.046	-1	no
					287	0.422665	0.0451767	4152	1.08807e-05	-128.135	-1	no
					288	0.427397	0.0453723	4069	1.11507e-05	-127.991	-1	no
					289	0.427145	0.0444548	4090	1.08692e-05	-129.562	-1	no
					290	0.427946	0.0434132	4127	1.05193e-05	-131.946	-1	no
					291	0.4261	0.0454571	4007	1.13444e-05	-126.509	-1	no
					292	0.423853	0.0444568	4001	1.11114e-05	-127.154	-1	no
					293	0.417901	0.044572	3969	1.123e-05	-124.705	-1	no
					294	0.419349	0.0429515	3622	1.18585e-05	-121.776	-1	no
					295	0.425648	0.0440822	3406	1.29425e-05	-118.315	-1	no
					296	0.424226	0.0445072	3097	1.43711e-05	-111.906	-1	no
					297	0.422257	0.0449593	2959	1.51941e-05	-108.328	-1	no
					298	0.428216	0.0444658	2628	1.692e-05	-104.103	-1	no
					299	0.428408	0.044334	2475	1.79127e-05	-101.222	-1	no
					300	0.429595	0.0452198	2207	2.04892e-05	-94.9066	-1	no
					301	0.446472	0.0429231	1962	2.18772e-05	-95.4548	-1	no
					302	0.44395	0.0414497	1692	2.44975e-05	-89.696	-1	no
					303	0.441707	0.0412921	1730	2.38683e-05	-90.4116	-1	no
					304	0.441902	0.0395213	1639	2.4113e-05	-89.9912	-1	no
					305	0.445921	0.0403201	1555	2.59293e-05	-87.5713	-1	no
					306	0.441113	0.0401106	1467	2.73419e-05	-84.3598	-1	no
					307	0.448043	0.0414861	1317	3.15005e-05	-79.8291	-1	no
					308	0.456419	0.0420029	1138	3.69094e-05	-75.1269	-1	no
					309	0.440178	0.0419737	1081	3.88286e-05	-70.6402	-1	no
					310	0.447761	0.0414609	964	4.30093e-05	-68.2755	-1	no
					311	0.446977	0.035607	703	5.065e-05	-62.8052	-1	no
					312	0.45354	0.0377664	528	7.15272e-05	-53.6266	-1	no
					313	0.434326	0.0385373	411	9.37648e-05	-44.8534	-1	no
					314	0.438337	0.0380222	336	0.000113161	-41.2059	-1	no
					315	0.43043	0.0346036	220	0.000157289	-34.3205	-1	no
					316	0.438231	0.0362332	140	0.000258808	-27.2404	-1	no
					317	0.440427	0.0465582	124	0.000375469	-22.7293	-1	no
					318	0.405365	0.042996	91	0.000472483	-18.6489	-1	no
					319	0.405435	0.0348192	66	0.000527564	-17.6516	-1	no
					320	0.424445	0.0423087	42	0.00100735	-13.3731	-1	no
					321	0.436126	0.0289699	38	0.000762365	-15.7954	-1	no
					322	0.492565	0.0377788	20	0.00188894	-11.3332	-1	no
					323	0.453856	0.0627427	18	0.00348571	-7.68727	-1	no
					324	0.39839	0.0395075	10	0.00395075	-6.33824	-1	no
					325	0.408133	0.0236124	9	0.0026236	-7.96808	-1	no
					326	0.3071	0	1	0	#DIV/0!	-1	no
					327	0.5067	0.0153352	3	0.00511174	-7.08707	-1	no
					328	0.135	0	1	0	#DIV/0!	-1	no
					329	0.3604	0.02247	2	0.011235	-3.40015	-1	no
					330	0	0	0	0	#DIV/0!	-1	no
					331	0	0	0	0	#DIV/0!	-1	no
					332	0	0	0	0	#DIV/0!	-1	no
					333	0	0	0	0	#DIV/0!	-1	no
					334	0	0	0	0	#DIV/0!	-1	no
					335	0	0	0	0	#DIV/0!	-1	no
					336	0	0	0	0	#DIV/0!	-1	no

## Sheet: 5000
genie3_5000uniq_sym.tsv					RefNet_5000_gffENCODE_chips_6.32_sym.tsv						T-test table used available at https://www.oreilly.com/library/view/introduction-to-linear/9780470542811/22_app-a.html#ap001-t003
#Shared TF	Average correlation	variance	number of pairs of genes	varience/number	#Shared TF	Average correlation	variance	number of pairs of genes	varience/number	T	degrees of freedom	significance level
2	0.180934	0.0432905	9489012	4.56217e-09	2	0.119405	0.0293608	6582244	4.4606e-09	647.748	6582243	0.0005
3	0.217374	0.0501316	7014450	7.1469e-09	3	0.125302	0.0283499	4727604	5.99667e-09	803.098	4727603	0.0005
4	0.252221	0.0561818	5611647	1.00116e-08	4	0.131409	0.0284763	3453482	8.24568e-09	894.112	3453481	0.0005
5	0.280922	0.0605724	4704711	1.28748e-08	5	0.135329	0.0285883	2790504	1.02448e-08	957.52	2790503	0.0005
6	0.302804	0.0632548	4007030	1.5786e-08	6	0.141792	0.0296228	2287087	1.29522e-08	949.794	2287086	0.0005
7	0.317629	0.0647353	3430486	1.88706e-08	7	0.149046	0.0310398	1912757	1.62278e-08	899.85	1912756	0.0005
8	0.326624	0.0652575	2928823	2.22811e-08	8	0.15847	0.0333819	1638847	2.03692e-08	814.225	1638846	0.0005
9	0.330167	0.0650085	2495008	2.60554e-08	9	0.16708	0.0357077	1480906	2.41121e-08	728.131	1480905	0.0005
10	0.329666	0.0643329	2114243	3.04283e-08	10	0.176834	0.0379838	1357101	2.79889e-08	632.329	1357100	0.0005
11	0.326951	0.0632373	1791578	3.5297e-08	11	0.188453	0.0408469	1252821	3.2604e-08	531.505	1252820	0.0005
12	0.321324	0.0619546	1516931	4.0842e-08	12	0.198532	0.0432995	1170481	3.69929e-08	440.134	1170480	0.0005
13	0.314926	0.0604488	1288126	4.69277e-08	13	0.206414	0.045306	1100496	4.11687e-08	365.594	1100495	0.0005
14	0.307374	0.0588137	1092970	5.38109e-08	14	0.211449	0.0464212	1043306	4.44944e-08	305.945	1043305	0.0005
15	0.299155	0.0571732	933015	6.12779e-08	15	0.219688	0.048425	994280	4.87036e-08	239.621	933014	0.0005
16	0.290785	0.0553335	797842	6.93539e-08	16	0.228343	0.0503867	958972	5.25424e-08	178.847	797841	0.0005
17	0.282291	0.0533912	685027	7.79403e-08	17	0.235965	0.0522242	933423	5.59491e-08	126.606	685026	0.0005
18	0.273841	0.0515518	585766	8.80076e-08	18	0.241977	0.05333	897243	5.94377e-08	82.9846	585765	0.0005
19	0.265179	0.0495587	503077	9.85111e-08	19	0.24697	0.0543568	863274	6.29659e-08	45.3129	503076	0.0005
20	0.256983	0.0477092	432720	1.10254e-07	20	0.250173	0.0547557	834816	6.55901e-08	16.2409	432719	0.0005
21	0.249871	0.045902	373740	1.22818e-07	21	0.253778	0.0554262	795906	6.96391e-08	-8.90502	373739	0.0005
22	0.241702	0.0442383	324520	1.36319e-07	22	0.257116	0.0559185	764419	7.31517e-08	-33.6787	324519	0.0005
23	0.234317	0.0422015	281943	1.49681e-07	23	0.261153	0.0563686	725989	7.76439e-08	-56.2855	281942	0.0005
24	0.228317	0.0405222	245401	1.65126e-07	24	0.265108	0.0567282	695726	8.15381e-08	-74.078	245400	0.0005
25	0.220605	0.0385957	214172	1.80209e-07	25	0.268704	0.0571488	669355	8.53789e-08	-93.3328	214171	0.0005
26	0.213816	0.0368307	187320	1.96619e-07	26	0.270282	0.057367	646564	8.87259e-08	-105.706	187319	0.0005
27	0.209021	0.0353966	163950	2.15899e-07	27	0.273548	0.0578038	622705	9.2827e-08	-116.134	163949	0.0005
28	0.201303	0.033646	143843	2.33908e-07	28	0.277891	0.0583936	603686	9.67284e-08	-133.194	143842	0.0005
29	0.196645	0.0322233	127760	2.52217e-07	29	0.282307	0.0589182	583154	1.01034e-07	-144.127	127759	0.0005
30	0.192422	0.0312692	112184	2.78731e-07	30	0.286482	0.0592877	567409	1.04488e-07	-151.944	112183	0.0005
31	0.188081	0.0301837	99992	3.01861e-07	31	0.290639	0.0595912	549026	1.0854e-07	-160.09	99991	0.0005
32	0.183084	0.0292475	88750	3.2955e-07	32	0.293277	0.060094	533724	1.12594e-07	-165.719	88749	0.0005
33	0.178855	0.0279434	79362	3.52101e-07	33	0.295253	0.0602297	514518	1.1706e-07	-169.935	79361	0.0005
34	0.175416	0.0273574	70943	3.85626e-07	34	0.296733	0.0600203	490302	1.22415e-07	-170.205	70942	0.0005
35	0.172385	0.0265245	62862	4.21948e-07	35	0.296614	0.0600928	478278	1.25644e-07	-167.879	62861	0.0005
36	0.169148	0.0256723	56874	4.51389e-07	36	0.297317	0.0597129	467318	1.27778e-07	-168.416	56873	0.0005
37	0.167358	0.0250422	51013	4.90898e-07	37	0.298446	0.0600614	454216	1.32231e-07	-166.063	51012	0.0005
38	0.164156	0.0248354	45970	5.40253e-07	38	0.298858	0.0599566	444231	1.34967e-07	-163.927	45969	0.0005
39	0.161763	0.0242824	41304	5.87895e-07	39	0.301212	0.0600197	431829	1.3899e-07	-163.562	41303	0.0005
40	0.159203	0.0234876	37551	6.25485e-07	40	0.304569	0.0602623	420663	1.43256e-07	-165.796	37550	0.0005
41	0.156392	0.0231664	34352	6.74384e-07	41	0.307995	0.0603736	405687	1.48818e-07	-167.092	34351	0.0005
42	0.154085	0.0223746	30942	7.23115e-07	42	0.308206	0.0600837	393146	1.52828e-07	-164.674	30941	0.0005
43	0.153903	0.0226531	28119	8.05616e-07	43	0.308388	0.0600364	384175	1.56274e-07	-157.516	28118	0.0005
44	0.148318	0.0211206	25747	8.20314e-07	44	0.308138	0.0598566	376764	1.5887e-07	-161.51	25746	0.0005
45	0.147492	0.0209306	23511	8.90246e-07	45	0.311082	0.0599018	361579	1.65667e-07	-159.201	23510	0.0005
46	0.147337	0.0208778	21548	9.68898e-07	46	0.310284	0.0598012	349283	1.71211e-07	-152.607	21547	0.0005
47	0.145487	0.0205729	19707	1.04394e-06	47	0.311383	0.0600564	338682	1.77324e-07	-150.117	19706	0.0005
48	0.145548	0.0202795	18229	1.11248e-06	48	0.310417	0.0597892	330173	1.81084e-07	-144.959	18228	0.0005
49	0.140673	0.0195301	16417	1.18963e-06	49	0.309501	0.059836	319830	1.87087e-07	-143.887	16416	0.0005
50	0.138276	0.0195538	15230	1.2839e-06	50	0.308029	0.0593904	313625	1.89367e-07	-139.855	15229	0.0005
51	0.138594	0.0189335	14104	1.34242e-06	51	0.308068	0.0592694	306050	1.93659e-07	-136.741	14103	0.0005
52	0.134608	0.0179846	12972	1.38641e-06	52	0.30915	0.0592538	297704	1.99036e-07	-138.619	12971	0.0005
53	0.136524	0.0185345	12064	1.53635e-06	53	0.308558	0.0592251	290372	2.03963e-07	-130.407	12063	0.0005
54	0.135398	0.0178633	10972	1.62808e-06	54	0.310641	0.0594954	284689	2.08984e-07	-129.294	10971	0.0005
55	0.13154	0.017148	10315	1.66244e-06	55	0.310934	0.0594078	279684	2.12411e-07	-131.016	10314	0.0005
56	0.130497	0.0169791	9532	1.78127e-06	56	0.312523	0.0592937	271926	2.18051e-07	-128.733	9531	0.0005
57	0.126637	0.0158297	8779	1.80313e-06	57	0.313662	0.059201	264608	2.23731e-07	-131.367	8778	0.0005
58	0.12753	0.0165328	8473	1.95124e-06	58	0.313273	0.0591679	258990	2.28456e-07	-125.81	8472	0.0005
59	0.128383	0.0167598	7580	2.21106e-06	59	0.313908	0.0587244	253898	2.31291e-07	-118.713	7579	0.0005
60	0.122102	0.0156121	6927	2.2538e-06	60	0.31229	0.0588666	247372	2.37968e-07	-120.483	6926	0.0005
61	0.124246	0.0161822	6432	2.5159e-06	61	0.313041	0.0590407	237795	2.48284e-07	-113.555	6431	0.0005
62	0.122187	0.0156986	6181	2.53981e-06	62	0.314809	0.0590595	230871	2.55812e-07	-115.204	6180	0.0005
63	0.123606	0.0157634	5636	2.79691e-06	63	0.314085	0.0588911	226532	2.59968e-07	-108.945	5635	0.0005
64	0.120519	0.0151489	5279	2.86966e-06	64	0.317148	0.0591096	224550	2.63236e-07	-111.09	5278	0.0005
65	0.120388	0.0153858	4964	3.09948e-06	65	0.321162	0.0591993	218391	2.7107e-07	-109.36	4963	0.0005
66	0.120624	0.0153506	4735	3.24194e-06	66	0.320977	0.0588984	214121	2.75071e-07	-106.834	4734	0.0005
67	0.120034	0.0151329	4341	3.48605e-06	67	0.321249	0.0590961	212225	2.78459e-07	-103.706	4340	0.0005
68	0.120456	0.0151818	4099	3.70378e-06	68	0.323334	0.0593326	207638	2.8575e-07	-101.572	4098	0.0005
69	0.116106	0.014327	3809	3.76135e-06	69	0.321729	0.0589545	204401	2.88426e-07	-102.178	3808	0.0005
70	0.115102	0.0148032	3571	4.14539e-06	70	0.323947	0.0591538	199701	2.96212e-07	-99.0955	3570	0.0005
71	0.117811	0.014539	3412	4.26115e-06	71	0.325344	0.0591067	196463	3.00854e-07	-97.1651	3411	0.0005
72	0.110916	0.0138616	3201	4.33038e-06	72	0.325706	0.0589925	194814	3.02814e-07	-99.7868	3200	0.0005
73	0.11386	0.0139764	3008	4.64641e-06	73	0.32514	0.0591359	192126	3.07797e-07	-94.9227	3007	0.0005
74	0.114675	0.014207	2785	5.10126e-06	74	0.326337	0.0588228	188644	3.11819e-07	-90.9748	2784	0.0005
75	0.114432	0.013963	2559	5.45642e-06	75	0.326337	0.0589912	186256	3.16721e-07	-88.193	2558	0.0005
76	0.112763	0.0145726	2361	6.17222e-06	76	0.327358	0.0588357	185536	3.17112e-07	-84.2403	2360	0.0005
77	0.11261	0.0140558	2275	6.17839e-06	77	0.327304	0.0585411	182024	3.21612e-07	-84.2097	2274	0.0005
78	0.108558	0.0130332	2235	5.83141e-06	78	0.326883	0.0588788	178893	3.29129e-07	-87.9616	2234	0.0005
79	0.111779	0.0147486	2091	7.05336e-06	79	0.326631	0.0590828	175848	3.35988e-07	-79.0378	2090	0.0005
80	0.109994	0.0138321	1969	7.02496e-06	80	0.329885	0.0589428	171453	3.43784e-07	-81.0048	1968	0.0005
81	0.108458	0.0143345	1805	7.94153e-06	81	0.330827	0.0587999	167766	3.50488e-07	-77.2228	1804	0.0005
82	0.109069	0.0133231	1723	7.73252e-06	82	0.33085	0.0584408	164862	3.54483e-07	-77.9883	1722	0.0005
83	0.107622	0.0143205	1642	8.72138e-06	83	0.332702	0.0585991	161408	3.63049e-07	-74.6773	1641	0.0005
84	0.108819	0.0143612	1582	9.07788e-06	84	0.333338	0.0584718	158053	3.6995e-07	-73.0446	1581	0.0005
85	0.10847	0.0137169	1483	9.24943e-06	85	0.33427	0.0582876	155689	3.74385e-07	-72.7862	1482	0.0005
86	0.108725	0.0142658	1417	1.00676e-05	86	0.336213	0.0586669	152144	3.85601e-07	-70.3611	1416	0.0005
87	0.109086	0.0144758	1294	1.11868e-05	87	0.336254	0.0585015	149827	3.9046e-07	-66.7644	1293	0.0005
88	0.101046	0.0123184	1281	9.61623e-06	88	0.33523	0.0584692	148154	3.94651e-07	-74.0152	1280	0.0005
89	0.105962	0.0132914	1175	1.13118e-05	89	0.335665	0.0583167	146302	3.98605e-07	-67.1243	1174	0.0005
90	0.101254	0.0124945	1134	1.10181e-05	90	0.335957	0.0578191	145822	3.96505e-07	-69.4684	1133	0.0005
91	0.107254	0.0133388	1062	1.25601e-05	91	0.335761	0.0579971	144781	4.00585e-07	-63.4726	1061	0.0005
92	0.102141	0.0134754	1015	1.32763e-05	92	0.3332	0.0579655	144689	4.00621e-07	-62.4782	1014	0.0005
93	0.100874	0.0122865	956	1.2852e-05	93	0.334829	0.0579777	142736	4.06188e-07	-64.2523	955	0.0005
94	0.102815	0.0130556	962	1.35713e-05	94	0.33522	0.0574495	139959	4.10474e-07	-62.1534	961	0.0005
95	0.0963438	0.0106986	880	1.21574e-05	95	0.334668	0.0575226	137610	4.18011e-07	-67.2056	879	0.0005
96	0.0919227	0.00912879	830	1.09985e-05	96	0.333312	0.0577436	136121	4.24208e-07	-71.4221	829	0.0005
97	0.0971198	0.0127406	741	1.71938e-05	97	0.335823	0.0580175	134514	4.31312e-07	-56.8581	740	0.0005
98	0.105402	0.0122895	724	1.69745e-05	98	0.335423	0.0575715	132500	4.34502e-07	-55.1291	723	0.0005
99	0.0995981	0.0117647	645	1.82399e-05	99	0.335825	0.0578351	132294	4.37171e-07	-54.6606	644	0.0005
100	0.0991865	0.011349	667	1.7015e-05	100	0.336376	0.0578935	131450	4.40422e-07	-56.7716	666	0.0005
101	0.0940179	0.0112585	593	1.89857e-05	101	0.336247	0.0583169	130899	4.45511e-07	-54.951	592	0.0005
102	0.10093	0.0121396	656	1.85054e-05	102	0.335849	0.0582796	129087	4.51475e-07	-53.9553	655	0.0005
103	0.0987094	0.0128909	563	2.28968e-05	103	0.338138	0.0585355	126630	4.62256e-07	-49.5391	562	0.0005
104	0.106496	0.0133866	550	2.43393e-05	104	0.338304	0.0584277	126099	4.63348e-07	-46.5456	549	0.0005
105	0.0994617	0.0132364	517	2.56023e-05	105	0.339204	0.0586422	125460	4.67417e-07	-46.9544	516	0.0005
106	0.0902476	0.0104539	468	2.23375e-05	106	0.342708	0.0587569	124468	4.72064e-07	-52.8609	467	0.0005
107	0.0986323	0.0118505	464	2.55399e-05	107	0.341928	0.0585598	124282	4.71185e-07	-47.7041	463	0.0005
108	0.0991798	0.0122197	451	2.70948e-05	108	0.340928	0.058696	123904	4.73722e-07	-46.0422	450	0.0005
109	0.0926209	0.0112113	412	2.72119e-05	109	0.341678	0.058644	123634	4.74335e-07	-47.3332	411	0.0005
110	0.0931636	0.0099683	440	2.26552e-05	110	0.342235	0.0589836	122803	4.80311e-07	-51.7826	439	0.0005
111	0.09784	0.0150167	375	4.00445e-05	111	0.341846	0.0593029	122260	4.85056e-07	-38.3278	374	0.0005
112	0.0920379	0.0106736	356	2.99821e-05	112	0.34218	0.0587259	121961	4.81514e-07	-45.3206	355	0.0005
113	0.0933805	0.0116635	343	3.40042e-05	113	0.343079	0.0592124	119003	4.9757e-07	-42.5104	342	0.0005
114	0.0956276	0.0117756	333	3.53622e-05	114	0.34307	0.0588257	115754	5.08196e-07	-41.3148	332	0.0005
115	0.0964642	0.0117165	318	3.68445e-05	115	0.342395	0.0587385	112967	5.19962e-07	-40.2331	317	0.0005
116	0.0913559	0.0102439	288	3.55693e-05	116	0.34169	0.0584446	109796	5.32302e-07	-41.6637	287	0.0005
117	0.0914102	0.0114282	283	4.03822e-05	117	0.343015	0.058992	109161	5.40413e-07	-39.3312	282	0.0005
118	0.104493	0.0157099	299	5.25415e-05	118	0.343325	0.058999	106788	5.52487e-07	-32.7771	298	0.0005
119	0.0924536	0.0113803	263	4.32712e-05	119	0.343038	0.0586615	105385	5.5664e-07	-37.8512	262	0.0005
120	0.106231	0.0125221	228	5.49215e-05	120	0.344715	0.0588341	105594	5.57173e-07	-32.0181	227	0.0005
121	0.0879348	0.00909212	233	3.9022e-05	121	0.344798	0.0587566	104419	5.627e-07	-40.8262	232	0.0005
122	0.102486	0.0133095	227	5.86321e-05	122	0.347634	0.058873	104056	5.65782e-07	-31.8621	226	0.0005
123	0.0886473	0.0116944	201	5.81811e-05	123	0.34983	0.0587476	101934	5.7633e-07	-34.0732	200	0.0005
124	0.0818094	0.00739781	213	3.47315e-05	124	0.348738	0.0583849	99941	5.84194e-07	-44.9171	212	0.0005
125	0.0916643	0.0140685	196	7.1778e-05	125	0.349331	0.0586156	99573	5.88669e-07	-30.2893	195	0.0005
126	0.0923026	0.00971202	190	5.11159e-05	126	0.348113	0.0589046	98573	5.97573e-07	-35.5726	189	0.0005
127	0.0904667	0.00782506	171	4.57606e-05	127	0.347786	0.0588332	97248	6.04981e-07	-37.7898	170	0.0005
128	0.103522	0.0166414	165	0.000100857	128	0.34647	0.0580721	95705	6.06782e-07	-24.1188	164	0.0005
129	0.10398	0.0130004	157	8.28048e-05	129	0.346986	0.0586097	93922	6.24025e-07	-26.6048	156	0.0005
130	0.0779868	0.00824477	182	4.53009e-05	130	0.345314	0.0585178	94437	6.19649e-07	-39.4493	181	0.0005
131	0.105786	0.0145644	143	0.000101849	131	0.346296	0.0589391	92530	6.36973e-07	-23.7575	142	0.0005
132	0.0962434	0.00871115	166	5.24768e-05	132	0.344326	0.0584356	91683	6.37366e-07	-34.0401	165	0.0005
133	0.0743359	0.00796301	145	5.49173e-05	133	0.345279	0.0587893	90716	6.48059e-07	-36.3476	144	0.0005
134	0.0770643	0.00579503	143	4.05247e-05	134	0.345068	0.0586922	90004	6.52106e-07	-41.7652	142	0.0005
135	0.0969105	0.0101189	114	8.87624e-05	135	0.348528	0.0588417	88487	6.64976e-07	-26.6076	113	0.0005
136	0.0905689	0.00758938	106	7.15979e-05	136	0.345851	0.0591793	87837	6.73739e-07	-30.0287	105	0.0005
137	0.0980094	0.00885828	96	9.22738e-05	137	0.345241	0.0590231	87455	6.74896e-07	-25.6438	95	0.0005
138	0.0964268	0.0131016	112	0.000116978	138	0.34387	0.058959	86022	6.85394e-07	-22.8116	111	0.0005
139	0.0882042	0.0105815	96	0.000110224	139	0.344937	0.0588597	85662	6.87115e-07	-24.3777	95	0.0005
140	0.0940598	0.0133376	97	0.000137501	140	0.346081	0.0587808	84531	6.95375e-07	-21.4382	96	0.0005
141	0.0751062	0.0125519	81	0.000154962	141	0.348095	0.0584932	82577	7.08348e-07	-21.8798	80	0.0005
142	0.0889182	0.0103472	110	9.40657e-05	142	0.350219	0.0587146	82040	7.15683e-07	-26.8398	109	0.0005
143	0.0779587	0.00660983	75	8.81311e-05	143	0.350738	0.0586869	81202	7.22727e-07	-28.9383	74	0.0005
144	0.0842756	0.0108987	86	0.000126729	144	0.352082	0.058509	80055	7.30859e-07	-23.7211	85	0.0005
145	0.111407	0.0186489	71	0.00026266	145	0.352221	0.0588429	79314	7.41898e-07	-14.8379	70	0.0005
146	0.0758158	0.00901364	76	0.000118601	146	0.353368	0.0582732	78409	7.43195e-07	-25.4065	75	0.0005
147	0.078694	0.0114228	67	0.00017049	147	0.351185	0.0587088	78206	7.50694e-07	-20.8233	66	0.0005
148	0.0810566	0.00661881	76	8.70897e-05	148	0.351742	0.0583083	77122	7.56053e-07	-28.8805	75	0.0005
149	0.0681172	0.00358478	58	6.18065e-05	149	0.349796	0.0583382	77194	7.55735e-07	-35.6121	57	0.0005
150	0.0905328	0.0110508	67	0.000164937	150	0.35283	0.0588334	75807	7.76095e-07	-20.3758	66	0.0005
151	0.0998525	0.0126294	59	0.000214058	151	0.355054	0.057854	74947	7.71933e-07	-17.4115	58	0.0005
152	0.0815964	0.00708937	56	0.000126596	152	0.358054	0.0578246	73992	7.81499e-07	-24.4953	55	0.0005
153	0.0764061	0.00764857	66	0.000115887	153	0.35515	0.0576707	72251	7.98199e-07	-25.8045	65	0.0005
154	0.083242	0.00864928	50	0.000172986	154	0.357892	0.0578462	72145	8.01805e-07	-20.8339	49	0.0005
155	0.0819362	0.0106164	47	0.00022588	155	0.360829	0.0576168	70865	8.1305e-07	-18.5233	46	0.0005
156	0.10274	0.00947521	55	0.000172277	156	0.359511	0.0571676	70533	8.10509e-07	-19.517	54	0.0005
157	0.0786278	0.0112565	36	0.00031268	157	0.358724	0.0575202	70230	8.19026e-07	-15.8193	35	0.0005
158	0.121	0.0176868	38	0.000465443	158	0.361114	0.0570211	68719	8.29772e-07	-11.1198	37	0.0005
159	0.0897628	0.00994274	43	0.000231227	159	0.361121	0.0568232	68281	8.32197e-07	-17.8133	42	0.0005
160	0.0581314	0.00435777	35	0.000124508	160	0.359403	0.056977	67464	8.44555e-07	-26.9087	34	0.0005
161	0.0800429	0.0101108	49	0.000206343	161	0.359804	0.0570483	67049	8.50844e-07	-19.4356	48	0.0005
162	0.110034	0.0132481	29	0.000456832	162	0.35894	0.057053	65957	8.65004e-07	-11.6344	28	0.0005
163	0.0921781	0.0143252	32	0.000447661	163	0.358412	0.0566731	66328	8.54437e-07	-12.5712	31	0.0005
164	0.0565433	0.0025758	30	8.58601e-05	164	0.358613	0.0571343	65556	8.71534e-07	-32.4353	29	0.0005
165	0.09433	0.0333751	30	0.0011125	165	0.359609	0.0574139	64455	8.9076e-07	-7.9502	29	0.0005
166	0.0674731	0.00767522	26	0.000295201	166	0.360402	0.0574102	64730	8.86918e-07	-17.0236	25	0.0005
167	0.0745135	0.0162344	37	0.000438769	167	0.360932	0.0570181	64711	8.81119e-07	-13.6599	36	0.0005
168	0.0926333	0.00882575	27	0.00032688	168	0.36157	0.057139	64334	8.88162e-07	-14.8548	26	0.0005
169	0.099	0.0147973	27	0.00054805	169	0.360319	0.0572581	63673	8.99252e-07	-11.1533	26	0.0005
170	0.0749275	0.0118562	40	0.000296406	170	0.362699	0.0574974	63308	9.08218e-07	-16.6894	39	0.0005
171	0.0732852	0.00604877	27	0.000224029	171	0.362931	0.0573886	63508	9.03643e-07	-19.3126	26	0.0005
172	0.0944292	0.0115668	24	0.000481948	172	0.362601	0.0574346	62940	9.1253e-07	-12.204	23	0.0005
173	0.0791333	0.00545942	24	0.000227476	173	0.364651	0.0577544	62507	9.23967e-07	-18.8923	23	0.0005
174	0.0946045	0.00644421	22	0.000292919	174	0.365713	0.0578421	62117	9.31179e-07	-15.8154	21	0.0005
175	0.08088	0.00582626	20	0.000291313	175	0.366184	0.057517	61365	9.37293e-07	-16.689	19	0.0005
176	0.0827217	0.00840032	23	0.000365231	176	0.366971	0.0574969	60569	9.49279e-07	-14.8543	22	0.0005
177	0.0929467	0.00741175	15	0.000494117	177	0.367611	0.057424	59890	9.58824e-07	-12.3443	14	0.0005
178	0.112529	0.00908787	17	0.00053458	178	0.36606	0.0576505	58743	9.81402e-07	-10.9553	16	0.0005
179	0.06785	0.00341774	20	0.000170887	179	0.36538	0.0574225	57343	1.00139e-06	-22.6939	19	0.0005
180	0.0677412	0.00546537	17	0.000321492	180	0.36356	0.0575374	56189	1.024e-06	-16.4721	16	0.0005
181	0.104977	0.031836	22	0.00144709	181	0.363002	0.0571589	56081	1.01922e-06	-6.78048	21	0.0005
182	0.0657857	0.00572558	21	0.000272647	182	0.363326	0.0575563	55899	1.02965e-06	-17.9857	20	0.0005
183	0.0718	0.00340444	16	0.000212778	183	0.36281	0.0577418	54749	1.05466e-06	-19.9008	15	0.0005
184	0.0758417	0.00831021	12	0.000692518	184	0.362506	0.0576358	54390	1.05968e-06	-10.8849	11	0.0005
185	0.0877636	0.026113	22	0.00118695	185	0.362942	0.0571256	55155	1.03573e-06	-7.98378	21	0.0005
186	0.0581684	0.00272768	19	0.000143562	186	0.364092	0.0577863	54863	1.05328e-06	-25.4393	18	0.0005
187	0.0544417	0.00206383	12	0.000171986	187	0.365467	0.0581179	54838	1.05981e-06	-23.6437	11	0.0005
188	0.148012	0.0312793	17	0.00183996	188	0.366167	0.0574875	53728	1.06997e-06	-5.08435	16	0.0005
189	0.0301714	0.000790073	7	0.000112868	189	0.367478	0.0578957	53402	1.08415e-06	-31.5983	6	0.0005
190	0.140483	0.0141659	12	0.00118049	190	0.368632	0.057439	53292	1.07782e-06	-6.63726	11	0.0005
191	0.0916917	0.00808134	12	0.000673445	191	0.367491	0.0575941	52629	1.09434e-06	-10.6191	11	0.0005
192	0.04932	0.00109921	5	0.000219842	192	0.370781	0.0573827	52282	1.09756e-06	-21.6268	4	0.0005
193	0.0554273	0.00342469	11	0.000311336	193	0.373081	0.0571753	51026	1.12051e-06	-17.9705	10	0.0005
194	0.0774455	0.00651406	11	0.000592187	194	0.373918	0.0568426	50159	1.13325e-06	-12.1714	10	0.0005
195	0.0101889	0.000110186	9	1.22429e-05	195	0.375187	0.0574886	49032	1.17247e-06	-99.6528	8	0.0005
196	0.0594167	0.00171594	6	0.000285991	196	0.375438	0.0571677	48396	1.18125e-06	-18.6485	5	0.0005
197	0.10405	0.011794	6	0.00196566	197	0.37694	0.057141	47894	1.19307e-06	-6.1532	5	0.001
198	0.126811	0.00961532	9	0.00106837	198	0.376081	0.0571537	48081	1.1887e-06	-7.62198	8	0.0005
199	0.0814667	0.002784	9	0.000309333	199	0.375524	0.0573976	46712	1.22876e-06	-16.6862	8	0.0005
200	0.0261875	0.000242271	8	3.02839e-05	200	0.377091	0.0566096	46742	1.21111e-06	-62.527	7	0.0005
201	0.11354	0.0135648	10	0.00135648	201	0.374807	0.0569802	46723	1.21953e-06	-7.09057	9	0.0005
202	0.0445375	0.00355077	8	0.000443846	202	0.374014	0.0570435	46111	1.23709e-06	-15.6172	7	0.0005
203	0.112156	0.0105621	9	0.00117356	203	0.373158	0.0574744	46227	1.24331e-06	-7.61485	8	0.0005
204	0.055925	0.00134587	4	0.000336468	204	0.373313	0.0565369	45302	1.248e-06	-17.2709	3	0.0005
205	0.0486667	0.00123587	6	0.000205978	205	0.372125	0.0568211	44890	1.26578e-06	-22.4687	5	0.0005
206	0.0776667	0.00220927	3	0.000736423	206	0.370433	0.0568434	44161	1.28719e-06	-10.779	2	0.005
207	0.074425	0.00548798	4	0.00137199	207	0.375253	0.0573893	43660	1.31446e-06	-8.11771	3	0.0025
208	0.022325	0.000173427	4	4.33567e-05	208	0.374063	0.0570216	43301	1.31686e-06	-52.6252	3	0.0005
209	0.05195	0.000349943	4	8.74856e-05	209	0.372527	0.0577345	42499	1.35849e-06	-34.0109	3	0.0005
210	0.08355	0.00880251	6	0.00146709	210	0.375151	0.0570227	42636	1.33743e-06	-7.60964	5	0.0005
211	0.1608	0.0113925	3	0.00379749	211	0.374158	0.0571691	41946	1.36292e-06	-3.46165	2	0.05
212	0.030975	0.000403887	4	0.000100972	212	0.374048	0.056971	42151	1.35159e-06	-33.9156	3	0.0005
213	0.212975	0.038372	4	0.00959301	213	0.372666	0.057465	40868	1.40611e-06	-1.63031	3	0.25
214	0.109633	0.00958784	3	0.00319595	214	0.372721	0.0576751	40814	1.41312e-06	-4.65269	2	0.05
215	0.13045	0.0114069	6	0.00190114	215	0.370644	0.0573279	40336	1.42126e-06	-5.50671	5	0.0025
216	0	0	0	0	216	0.372965	0.0577796	40188	1.43773e-06	-311.049	-1	no
217	0.1777	0.0303387	4	0.00758466	217	0.370085	0.0574798	39641	1.45001e-06	-2.20882	3	0.1
218	0.0829	0.00703921	2	0.0035196	218	0.369544	0.0578487	39012	1.48284e-06	-4.83063	1	0.1
219	0.00933333	9.47822e-05	3	3.15941e-05	219	0.370561	0.0569588	38894	1.46446e-06	-62.826	2	0.0005
220	0.105825	0.0241538	4	0.00603846	220	0.372118	0.0571025	38275	1.4919e-06	-3.42644	3	0.025
221	0	0	0	0	221	0.369596	0.0572418	37578	1.52328e-06	-299.459	-1	no
222	0.0856667	0.000387802	3	0.000129267	222	0.371353	0.0580585	36650	1.58413e-06	-24.9747	2	0.001
223	0.114975	0.0022351	4	0.000558775	223	0.370031	0.0579069	36032	1.6071e-06	-10.7744	3	0.001
224	0.07	0	1	0	224	0.370598	0.0575696	35065	1.6418e-06	-234.599	0	no
225	0.0744	0.000103087	3	3.43622e-05	225	0.369523	0.0576339	34265	1.682e-06	-49.157	2	0.0005
226	0.0749	0.00087616	2	0.00043808	226	0.36816	0.0570646	34200	1.66855e-06	-13.9846	1	0.025
227	0.11585	0.00569715	4	0.00142429	227	0.370063	0.0579387	33686	1.71996e-06	-6.73189	3	0.005
228	0.0264667	0.000501709	3	0.000167236	228	0.370322	0.0573899	33150	1.73122e-06	-26.453	2	0.001
229	0.0495	0	1	0	229	0.368668	0.0581274	32924	1.7655e-06	-240.207	0	no
230	0.0043	0	1	0	230	0.368491	0.0571287	32297	1.76885e-06	-273.832	0	no
231	0.2106	0	1	0	231	0.368558	0.0575193	31301	1.83762e-06	-116.524	0	no
232	0	0	0	0	232	0.370857	0.0571644	30911	1.84932e-06	-272.71	-1	no
233	0.0492	4.761e-05	2	2.3805e-05	233	0.370973	0.057566	30872	1.86467e-06	-63.5097	1	0.01
234	0.0842	0	1	0	234	0.3667	0.0571699	30593	1.86873e-06	-206.655	0	no
235	-0.0013	1.46467e-05	3	4.88222e-06	235	0.36933	0.0567485	29522	1.92224e-06	-142.083	2	0.0005
236	0.265	0.0862651	5	0.017253	236	0.365878	0.0571667	29185	1.95877e-06	-0.767957	4	0.1
237	0.0522	0	1	0	237	0.367966	0.056977	28688	1.98609e-06	-224.061	0	no
238	0.2372	0	1	0	238	0.36844	0.0566321	28944	1.95661e-06	-93.824	0	no
239	0.1028	0.00712336	2	0.00356168	239	0.367788	0.0565965	28696	1.97228e-06	-4.43893	1	0.1
240	0	0	0	0	240	0.367837	0.0558489	28041	1.99169e-06	-260.642	-1	no
241	0.0792	0	1	0	241	0.371181	0.055924	28144	1.98707e-06	-207.132	0	no
242	0.0856	0	1	0	242	0.371332	0.0556497	28352	1.96281e-06	-203.948	0	no
243	0.0353	0	1	0	243	0.371204	0.0553349	27783	1.99168e-06	-238.016	0	no
244	0.2073	0	1	0	244	0.371876	0.0556642	27450	2.02784e-06	-115.571	0	no
245	0	0	0	0	245	0.370115	0.0550377	26838	2.05074e-06	-258.453	-1	no
246	0	0	0	0	246	0.36696	0.0560273	26646	2.10265e-06	-253.066	-1	no
247	0.0037	0	1	0	247	0.367967	0.0557212	26022	2.14131e-06	-248.932	0	no
248	0	0	0	0	248	0.367091	0.0558901	25916	2.15659e-06	-249.971	-1	no
249	0.0114	0	1	0	249	0.365978	0.0562512	25334	2.22038e-06	-237.956	0	no
250	0.1532	0	1	0	250	0.367336	0.0563696	24641	2.28763e-06	-141.579	0	no
251	0	0	0	0	251	0.366884	0.0565889	24646	2.29607e-06	-242.123	-1	no
252	-0.0081	6.561e-05	1	6.561e-05	252	0.36418	0.0568574	24004	2.36866e-06	-45.1526	0	no
253	0.0677	0	1	0	253	0.361773	0.0567239	23576	2.406e-06	-189.587	0	no
254	0	0	0	0	254	0.360917	0.0565045	23632	2.39101e-06	-233.408	-1	no
255	0.0281	0	1	0	255	0.359621	0.0562703	23007	2.44579e-06	-211.983	0	no
256	0.0434	0	1	0	256	0.358766	0.0565761	22854	2.47555e-06	-200.438	0	no
257	0	0	0	0	257	0.360521	0.0565603	22144	2.55421e-06	-225.581	-1	no
258	0	0	0	0	258	0.365414	0.0552715	21999	2.51245e-06	-230.535	-1	no
259	0.2122	0	1	0	259	0.367447	0.0553349	21413	2.58417e-06	-96.5745	0	no
260	0.06	0.00150544	2	0.00075272	260	0.362493	0.0546859	21408	2.55446e-06	-11.0068	1	no
261	0	0	0	0	261	0.364075	0.0553351	20874	2.65091e-06	-223.611	-1	no
262	0	0	0	0	262	0.36856	0.0552695	20733	2.66577e-06	-225.734	-1	no
263	0	0	0	0	263	0.37116	0.0550411	20604	2.67138e-06	-227.087	-1	no
264	0.0129	0	1	0	264	0.375526	0.0540596	20037	2.69799e-06	-220.77	0	no
265	0	0	0	0	265	0.37613	0.0547649	19748	2.77319e-06	-225.865	-1	no
266	0.0795	0	1	0	266	0.378108	0.0536228	19620	2.73307e-06	-180.624	0	no
267	0	0	0	0	267	0.374755	0.0553612	19157	2.88987e-06	-220.449	-1	no
268	0.0457	0	1	0	268	0.369719	0.0535208	19179	2.79059e-06	-193.964	0	no
269	0	0	0	0	269	0.369974	0.0548575	18210	3.01249e-06	-213.161	-1	no
270	0	0	0	0	270	0.367433	0.0543067	17926	3.0295e-06	-211.102	-1	no
271	0	0	0	0	271	0.368792	0.0552581	17613	3.13735e-06	-208.209	-1	no
272	0	0	0	0	272	0.365867	0.0544092	17171	3.16867e-06	-205.534	-1	no
273	0	0	0	0	273	0.365688	0.0542619	17402	3.11814e-06	-207.092	-1	no
274	0	0	0	0	274	0.369404	0.0545517	17250	3.16242e-06	-207.726	-1	no
275	0	0	0	0	275	0.370257	0.0539917	16910	3.19288e-06	-207.21	-1	no
276	0	0	0	0	276	0.370365	0.0542142	16774	3.23204e-06	-206.012	-1	no
277	0	0	0	0	277	0.374438	0.0538744	16743	3.21773e-06	-208.74	-1	no
278	0	0	0	0	278	0.367228	0.0542331	16373	3.31235e-06	-201.775	-1	no
279	0	0	0	0	279	0.371702	0.0532719	16037	3.32181e-06	-203.942	-1	no
280	0	0	0	0	280	0.373935	0.0535997	15357	3.49024e-06	-200.156	-1	no
281	0	0	0	0	281	0.374849	0.0535762	15266	3.50951e-06	-200.093	-1	no
282	0	0	0	0	282	0.377921	0.0535586	14258	3.75639e-06	-194.991	-1	no
283	0	0	0	0	283	0.379498	0.0541646	14415	3.75752e-06	-195.776	-1	no
284	0	0	0	0	284	0.375482	0.0531334	14439	3.67985e-06	-195.737	-1	no
285	0	0	0	0	285	0.377927	0.052592	14315	3.67391e-06	-197.172	-1	no
286	0	0	0	0	286	0.377814	0.0527653	13829	3.81555e-06	-193.419	-1	no
287	0	0	0	0	287	0.380868	0.0531411	13676	3.88572e-06	-193.214	-1	no
288	0	0	0	0	288	0.37479	0.054317	13326	4.07602e-06	-185.639	-1	no
289	0	0	0	0	289	0.373718	0.0536048	12914	4.1509e-06	-183.431	-1	no
290	0	0	0	0	290	0.371744	0.0530872	12634	4.20193e-06	-181.351	-1	no
291	0	0	0	0	291	0.372664	0.0538015	12215	4.40455e-06	-177.569	-1	no
292	0	0	0	0	292	0.369639	0.0527221	12082	4.36369e-06	-176.95	-1	no
293	0	0	0	0	293	0.37246	0.0521726	11681	4.46645e-06	-176.237	-1	no
294	0	0	0	0	294	0.370562	0.0518539	11674	4.44183e-06	-175.825	-1	no
					295	0.375138	0.0526581	11395	4.62116e-06	-174.508	-1	no
					296	0.373393	0.0511134	11082	4.61229e-06	-173.863	-1	no
					297	0.373347	0.0523192	10433	5.01478e-06	-166.72	-1	no
					298	0.374704	0.0520835	9912	5.25459e-06	-163.463	-1	no
					299	0.358176	0.0513216	9381	5.4708e-06	-153.134	-1	no
					300	0.375964	0.0523992	8780	5.96802e-06	-153.897	-1	no
					301	0.371362	0.0514671	7794	6.60343e-06	-144.515	-1	no
					302	0.381918	0.051455	7230	7.11687e-06	-143.161	-1	no
					303	0.3814	0.0515262	6425	8.01965e-06	-134.68	-1	no
					304	0.378338	0.051327	6083	8.43778e-06	-130.246	-1	no
					305	0.382728	0.0499423	5690	8.7772e-06	-129.185	-1	no
					306	0.394296	0.0496587	5545	8.95558e-06	-131.758	-1	no
					307	0.394546	0.0508244	4908	1.03554e-05	-122.607	-1	no
					308	0.39299	0.0504731	4571	1.1042e-05	-118.265	-1	no
					309	0.393572	0.050668	4247	1.19303e-05	-113.946	-1	no
					310	0.390463	0.0501921	3729	1.34599e-05	-106.429	-1	no
					311	0.392211	0.0508971	3333	1.52707e-05	-100.367	-1	no
					312	0.391825	0.050492	2987	1.69039e-05	-95.3012	-1	no
					313	0.388855	0.0487896	2380	2.04998e-05	-85.8841	-1	no
					314	0.382242	0.0501289	2089	2.39966e-05	-78.0303	-1	no
					315	0.384976	0.049292	1558	3.1638e-05	-68.443	-1	no
					316	0.394021	0.0498268	1116	4.46477e-05	-58.9685	-1	no
					317	0.39399	0.04922	906	5.43267e-05	-53.4538	-1	no
					318	0.396432	0.0461405	745	6.19335e-05	-50.3739	-1	no
					319	0.365872	0.050281	515	9.76331e-05	-37.0281	-1	no
					320	0.377748	0.0490374	402	0.000121984	-34.202	-1	no
					321	0.380439	0.0466837	292	0.000159876	-30.088	-1	no
					322	0.360384	0.0490384	214	0.000229152	-23.807	-1	no
					323	0.346417	0.0484531	153	0.000316687	-19.4663	-1	no
					324	0.361638	0.0478512	129	0.00037094	-18.7768	-1	no
					325	0.384263	0.0512462	78	0.000657003	-14.9915	-1	no
					326	0.413903	0.0671737	66	0.00101778	-12.9739	-1	no
					327	0.387997	0.0447662	29	0.00154366	-9.87533	-1	no
					328	0.322995	0.0410264	19	0.00215928	-6.95089	-1	no
					329	0.274163	0.0230143	19	0.00121128	-7.87748	-1	no
					330	0.3149	0.0653003	6	0.0108834	-3.0185	-1	no
					331	0.34805	0.0473641	8	0.00592052	-4.52337	-1	no
					332	0.47115	0.00545382	2	0.00272691	-9.02243	-1	no
					333	0.5683	0.0346108	4	0.00865269	-6.10945	-1	no
					334	0.29815	0.0634788	2	0.0317394	-1.67354	-1	no
					335	0.13765	0.0065529	2	0.00327645	-2.40477	-1	no
					336	0	0	0	0	#DIV/0!	-1	no
					337	0	0	0	0	#DIV/0!	-1	no
					338	0	0	0	0	#DIV/0!	-1	no
